# Supplementary material for: hnRNP A1 dysfunction alters RNA splicing and drives neurodegeneration in multiple sclerosis (MS)
Source: Nat Commun. 2024 Jan 8;15:356. doi: 10.1038/s41467-023-44658-1 (PMC10774274; doi:10.1038/s41467-023-44658-1)
Supplement: Supplementary file 3 — Supplementary Data 1-4 [file 41467_2023_44658_MOESM3_ESM.xlsx]

## Sheet: Supplementary Data 1
Ensembl ID	Gene Symbol	baseMean	log2FoldChange	lfcSE	stat	pvalue	padj
ENSG00000211896.7	IGHG1	71.7672	-8.8888	2.45521	-3.62038	0.00029417	0.0209511
ENSG00000275395.5	FCGBP	84.9965	-4.31008	0.547822	-7.86767	3.61e-15	4.43e-11
ENSG00000273259.3	AL049839.2	170.836	-3.70538	1.21694	-3.04484	0.00232803	0.0496836
ENSG00000240583.12	AQP1	75.1209	-3.21792	0.***************	-5.40629	6.43e-08	0.000157644
ENSG00000267270.5	PARD6G-AS1	46.6793	-3.03603	0.708394	-4.28579	1.82e-05	0.00573807
ENSG00000202536.2	RF00019	37.7939	-2.87979	0.620676	-4.63977	3.49e-06	0.00284856
ENSG00000258839.3	MC1R	42.2102	-2.58592	0.670575	-3.85627	0.000115131	0.013432
ENSG00000135407.10	AVIL	49.0426	-2.54573	0.693617	-3.67022	0.000242339	0.0191526
ENSG00000133048.13	CHI3L1	86.7222	-2.44561	0.450956	-5.42316	5.86e-08	0.000157644
ENSG00000129667.12	RHBDF2	57.289	-2.36349	0.545067	-4.33615	****************e-05	0.00555077
ENSG00000227827.3	AC138969.2	66.3064	-2.2938	0.570947	-4.01753	5.88e-05	0.00926059
ENSG00000280152.1	AC009078.3	30.3961	-2.25781	0.689193	-3.27601	0.00105283	0.0352383
ENSG00000131095.13	GFAP	6465.03	-2.24673	0.489302	-4.59171	4.4e-06	0.00316794
ENSG00000129467.13	ADCY4	33.2697	-2.22443	0.521299	-4.26709	1.98e-05	0.00576719
ENSG00000285628.1	ENSG00000285628	35.562	-2.17912	0.582162	-****************	0.000181729	0.0171137
ENSG00000201861.1	RNA5SP298	45.7997	-2.13349	0.601197	-3.54874	0.000387082	0.0243272
ENSG00000056487.16	PHF21B	42.553	-2.12058	0.524289	-4.04467	5.24e-05	0.00923007
ENSG00000026508.18	CD44	65.9568	-2.06696	0.478077	-4.3235	1.54e-05	0.00565634
ENSG00000105287.12	PRKD2	31.6385	-2.05787	0.588972	-3.494	0.000475836	0.0260153
ENSG00000225361.3	PPP1R26-AS1	35.235	-2.03846	0.660888	-3.08442	0.0020395	0.0467762
ENSG00000201185.1	RNA5SP202	53.9076	-2.00696	0.613744	-3.27003	0.00107538	0.0355077
ENSG00000183655.13	KLHL25	60.7194	-2.00169	0.498316	-4.01691	5.9e-05	0.00926059
ENSG00000167434.10	CA4	28.7504	-1.99251	0.493704	-4.03584	5.44e-05	0.00925667
ENSG00000185838.14	GNB1L	29.1675	-1.9869	0.647312	-3.06946	0.00214446	0.0477629
ENSG00000262074.6	SNORD3B-2	40.5406	-1.98191	0.65265	-3.03672	0.00239171	0.0498621
ENSG00000110324.10	IL10RA	30.2685	-1.97202	0.627692	-3.1417	0.00167969	0.042867
ENSG00000285565.1	ENSG00000285565	110.631	-1.97092	0.**************	-3.46968	0.000521087	0.027038
ENSG00000088340.16	FER1L4	29.*************	-1.9619	0.637832	-3.07589	0.00209879	0.0470881
ENSG00000168874.13	ATOH8	52.1789	-1.96179	0.547432	-3.58362	0.000338859	0.0225599
ENSG00000099875.14	MKNK2	150.288	-1.95711	0.459733	-4.25704	2.07e-05	0.00576719
ENSG00000102362.15	SYTL4	56.1952	-1.92039	0.613679	-3.1293	0.00175225	0.0436829
ENSG00000278050.1	RF01956	111.988	-1.91604	0.45625	-4.19954	2.67e-05	0.00691043
ENSG00000168389.17	MFSD2A	41.6177	-1.87098	0.573774	-3.26084	0.00111083	0.0358784
ENSG00000141510.17	TP53	31.6688	-1.86702	0.540981	-3.45117	0.000558155	0.0275702
ENSG00000283426.1	SMBD1P	30.5545	-1.85368	0.56349	-3.28965	0.00100313	0.0344211
ENSG00000107738.20	VSIR	108.741	-1.83843	0.422335	-4.35302	1.34e-05	0.00530606
ENSG00000158815.11	FGF17	40.9996	-1.82415	0.411156	-4.43664	9.14e-06	0.00449668
ENSG00000126767.18	ELK1	249.751	-1.8222	0.335783	-5.42672	5.74e-08	0.000157644
ENSG00000149451.17	ADAM33	39.6747	-1.82028	0.430635	-4.22696	2.37e-05	0.00630789
ENSG00000101187.16	SLCO4A1	71.8728	-1.80876	0.403451	-4.48322	7.35e-06	0.00409394
ENSG00000165507.8	DEPP1	107.152	-1.80453	0.582735	-3.09665	0.00195721	0.045939
ENSG00000106397.12	PLOD3	66.7268	-1.80171	0.551539	-3.2667	0.00108809	0.035735
ENSG00000153902.14	LGI4	216.133	-1.78915	0.390917	-4.5768	4.72e-06	0.00321313
ENSG00000250067.12	YJEFN3	166.292	-1.78193	0.369612	-4.82109	1.43e-06	0.00124931
ENSG00000130158.14	DOCK6	84.3491	-1.77462	0.439283	-4.0398	5.35e-05	0.00923007
ENSG00000182841.12	RRP7BP	56.7217	-1.75952	0.438896	-4.00898	6.1e-05	0.00930519
ENSG00000167280.16	ENGASE	66.364	-1.75493	0.51034	-3.43875	0.000584413	0.027886
ENSG00000159403.17	C1R	43.5475	-1.73858	0.567825	-3.06182	0.00219993	0.048557
ENSG00000179388.9	EGR3	274.013	-1.73051	0.489586	-3.53465	0.000408317	0.0250094
ENSG00000277599.1	RF01957	111.592	-1.72064	0.418554	-4.11093	3.94e-05	0.00833179
ENSG00000010327.10	STAB1	74.7107	-1.71573	0.475854	-3.60557	0.000311463	0.0214514
ENSG00000184371.14	CSF1	59.7616	-1.71278	0.443241	-3.86422	0.000111444	0.0132388
ENSG00000135926.15	TMBIM1	181.66	-1.70312	0.42738	-3.98502	6.75e-05	0.00948394
ENSG00000104870.12	FCGRT	40.354	-1.69274	0.549192	-3.08225	0.00205446	0.0468088
ENSG00000130702.15	LAMA5	269.538	-1.69217	0.341994	-4.94795	7.5e-07	0.00076561
ENSG00000235888.2	AF064858.1	36.5399	-1.68401	0.554452	-3.03726	0.00238743	0.0498621
ENSG00000067182.7	TNFRSF1A	59.1561	-1.68248	0.412298	-4.08074	4.49e-05	0.00864163
ENSG00000140022.12	STON2	420.567	-1.6815	0.506874	-3.31739	0.00090862	0.033278
ENSG00000197324.9	LRP10	109.722	-1.64964	0.494768	-3.33418	0.000855514	0.0330601
ENSG00000209582.1	SNORA48	140.156	-1.64045	0.536336	-3.05863	0.0022235	0.048639
ENSG00000096433.11	ITPR3	51.412	-1.64039	0.485626	-3.37788	0.000730458	0.0312871
ENSG00000136830.12	FAM129B	51.5879	-1.63645	0.***************	-3.23289	0.00122543	0.0370656
ENSG00000273136.7	NBPF26	45.8823	-1.63035	0.468418	-3.48055	0.000500381	0.0265354
ENSG00000188818.12	ZDHHC11	114.469	-1.62014	0.445392	-3.63756	0.000275228	0.020423
ENSG00000014914.21	MTMR11	46.4725	-1.61786	0.474489	-3.40969	0.000650366	0.029617
ENSG00000137834.15	SMAD6	44.17	-1.58948	0.426538	-3.72646	0.000194188	0.0172377
ENSG00000100767.16	PAPLN	137.606	-1.57636	0.468545	-3.36438	0.000767163	0.0316555
ENSG00000130529.16	TRPM4	52.1565	-1.575	0.502277	-3.13573	0.0017143	0.0431214
ENSG00000167693.17	NXN	34.7227	-1.56747	0.494151	-3.17205	0.00151368	0.0408427
ENSG00000205085.11	FAM71F2	49.1728	-1.56679	0.421644	-3.7159	0.000202479	0.0177169
ENSG00000178038.17	ALS2CL	47.6813	-1.55391	0.451071	-3.44494	0.000571196	0.0278771
ENSG00000243696.5	AC006254.1	79.4703	-1.54357	0.424241	-3.63842	0.000274315	0.020423
ENSG00000205746.9	AC126755.1	70.653	-1.54068	0.493919	-3.1193	0.00181284	0.0441367
ENSG00000173805.15	HAP1	48.7261	-1.53793	0.422888	-3.63672	0.000276128	0.020423
ENSG00000160796.17	NBEAL2	66.2556	-1.52775	0.454363	-3.36241	0.000772653	0.0316555
ENSG00000144857.14	BOC	77.768	-1.52016	0.385977	-3.93849	8.2e-05	0.0109182
ENSG00000055955.16	ITIH4	51.9948	-1.50511	0.470913	-3.19616	0.00139268	0.0403225
ENSG00000213983.11	AP1G2	264.273	-1.5029	0.341972	-4.3948	1.11e-05	0.0050302
ENSG00000013364.19	MVP	55.0493	-1.48599	0.457623	-3.24719	0.00116551	0.0362554
ENSG00000087086.15	FTL	1275.83	-1.48137	0.372127	-3.98082	6.87e-05	0.00948394
ENSG00000183864.5	TOB2	219.265	-1.47983	0.416203	-3.55555	0.000377196	0.0242259
ENSG00000103742.12	IGDCC4	43.9881	-1.47941	0.482183	-3.06815	0.00215387	0.0478856
ENSG00000168309.18	FAM107A	3181.97	-1.47879	0.414877	-3.5644	0.000364684	0.0237627
ENSG00000176046.8	NUPR1	32.2284	-1.46957	0.462649	-3.17643	0.00149099	0.040669
ENSG00000100429.18	HDAC10	40.7633	-1.44553	0.406598	-3.55518	0.000377726	0.0242259
ENSG00000100439.10	ABHD4	49.0211	-1.44268	0.45248	-3.18839	0.00143067	0.0404274
ENSG00000103335.22	PIEZO1	114.126	-1.43633	0.431194	-3.33106	0.000865151	0.0332078
ENSG00000175267.15	VWA3A	91.0829	-1.43432	0.364143	-3.9389	8.19e-05	0.0109182
ENSG00000196739.15	COL27A1	68.6225	-1.4301	0.40039	-3.57177	0.000354574	0.0232274
ENSG00000243789.11	JMJD7	44.7087	-1.42806	0.448886	-3.18134	0.00146596	0.0406275
ENSG00000089159.16	PXN	86.1056	-1.41607	0.429693	-3.29554	0.00098231	0.0340887
ENSG00000162804.14	SNED1	207.696	-1.4055	0.372562	-3.77254	0.000161595	0.0157107
ENSG00000104812.15	GYS1	108.413	-1.39997	0.407228	-3.43781	0.000586437	0.027886
ENSG00000122863.6	CHST3	85.8369	-1.38804	0.413305	-3.35838	0.000784003	0.0317525
ENSG00000124203.6	ZNF831	53.1778	-1.38153	0.402728	-3.43043	0.000602631	0.0280693
ENSG00000126391.14	FRMD8	41.2601	-1.36848	0.444791	-3.07668	0.00209317	0.0470482
ENSG00000129925.11	TMEM8A	47.1557	-1.36722	0.444041	-3.07903	0.00207676	0.0468088
ENSG00000080854.14	IGSF9B	238.772	-1.36038	0.412757	-3.29585	0.000981259	0.0340887
ENSG00000166123.14	GPT2	219.467	-1.36016	0.328756	-4.13729	3.51e-05	0.00797215
ENSG00000179094.16	PER1	184.066	-1.35446	0.384863	-3.51932	0.000432656	0.025547
ENSG00000114735.9	HEMK1	****************	-1.34534	0.435241	-3.09102	0.0019947	0.0461268
ENSG00000176945.17	MUC20	162.502	-1.33005	0.375895	-3.53836	0.000402613	0.024784
ENSG00000205978.6	NYNRIN	47.4952	-1.32923	0.403107	-3.29747	0.000975591	0.0340887
ENSG00000183255.12	PTTG1IP	269.667	-1.32886	0.383799	-3.46237	0.000535443	0.0271529
ENSG00000155363.18	MOV10	56.4528	-1.32619	0.419404	-3.16209	0.00156641	0.0412111
ENSG00000100364.18	KIAA0930	586.267	-1.32215	0.301912	-4.37926	****************e-05	0.0050302
ENSG00000101493.11	ZNF516	155.085	-1.32116	0.3762	-3.51184	0.000445018	0.0255937
ENSG00000250251.6	PKD1P6	173.711	-1.3163	0.391731	-3.36021	0.000778826	0.0317525
ENSG00000073605.18	GSDMB	65.3018	-1.31128	0.41948	-3.12596	0.00177228	0.0436829
ENSG00000215788.10	TNFRSF25	103.725	-1.30754	0.373017	-3.50531	0.00045607	0.0257459
ENSG00000204301.6	NOTCH4	86.2792	-1.30671	0.410967	-3.17961	0.00147476	0.0406275
ENSG00000283050.2	GTF2IP12	48.656	-1.30371	0.410134	-3.17874	0.00147917	0.0406275
ENSG00000139722.7	VPS37B	95.9886	-1.2978	0.408542	-3.17666	0.00148983	0.040669
ENSG00000242086.8	MUC20-OT1	437.01	-1.29618	0.370413	-3.49929	0.000466492	0.0258622
ENSG00000073060.16	SCARB1	****************	-1.29205	0.386673	-3.34145	0.000833432	0.032767
ENSG00000142303.14	ADAMTS10	105.908	-1.29162	0.396537	-3.25724	0.00112501	0.0359874
ENSG00000173327.8	MAP3K11	86.9963	-1.29109	0.412734	-3.12814	0.00175918	0.0436829
ENSG00000184113.9	CLDN5	66.1	-1.28797	0.404094	-3.18732	0.00143599	0.0404274
ENSG00000102878.16	HSF4	72.9066	-1.28662	0.387058	-3.32409	0.000887063	0.0332757
ENSG00000123933.17	MXD4	238.3	-1.2866	0.365776	-3.51746	0.000435692	0.025547
ENSG00000107249.23	GLIS3	106.309	-1.28654	0.334723	-3.8436	0.000121245	0.0137523
ENSG00000197748.12	CFAP43	57.9329	-1.28154	0.369413	-3.46912	0.000522159	0.027038
ENSG00000127418.15	FGFRL1	142.746	-1.26022	0.323564	-3.89482	9.83e-05	0.0122838
ENSG00000135924.15	DNAJB2	316.081	-1.25965	0.387665	-3.24932	0.00115682	0.0362554
ENSG00000136367.14	ZFHX2	153.521	-1.25845	0.35799	-3.51531	0.000439235	0.025547
ENSG00000154370.16	TRIM11	57.5401	-1.25117	0.386367	-3.2383	0.00120242	0.0368895
ENSG00000166888.12	STAT6	110.882	-1.24408	0.350683	-3.54758	0.000388791	0.0243272
ENSG00000129353.15	SLC44A2	341.805	-1.24033	0.381872	-3.24802	0.00116211	0.0362554
ENSG00000130827.6	PLXNA3	120.189	-1.23785	0.358855	-3.44944	0.000561742	0.0276359
ENSG00000179604.10	CDC42EP4	145.913	-1.23733	0.388769	-3.18269	0.00145915	0.0406275
ENSG00000204624.8	DISP3	67.0299	-1.23347	0.388836	-3.17221	0.00151285	0.0408427
ENSG00000171680.21	PLEKHG5	187.276	-1.23266	0.324116	-3.80314	0.000142875	0.0145852
ENSG00000126003.7	PLAGL2	92.2599	-1.20922	0.373552	-3.23709	0.00120757	0.0368895
ENSG00000196182.10	STK40	106.721	-1.20753	0.394616	-3.06001	0.00221332	0.048632
ENSG00000146535.14	GNA12	260.039	-1.20562	0.322404	-3.73947	0.000184409	0.0171137
ENSG00000175264.8	CHST1	298.415	-1.19362	0.322844	-3.69722	0.000217972	0.0182323
ENSG00000077782.20	FGFR1	229.162	-1.18902	0.381457	-3.11705	0.00182672	0.0441367
ENSG00000185122.11	HSF1	107.221	-1.18792	0.351176	-3.3827	0.000717766	0.03096
ENSG00000204054.13	LINC00963	92.5664	-1.17239	0.381577	-3.07247	0.00212295	0.0474564
ENSG00000232434.2	AJM1	157.887	-1.16784	0.378345	-3.0867	0.00202389	0.0465154
ENSG00000061273.18	HDAC7	98.9687	-1.16319	0.362709	-3.20695	0.00134148	0.0393137
ENSG00000167615.16	LENG8	663.216	-1.16278	0.***************	-3.09222	0.00198664	0.0461268
ENSG00000165684.4	SNAPC4	76.6501	-1.16229	0.38233	-3.04002	0.00236564	0.0498621
ENSG00000164877.19	MICALL2	107.734	-1.15693	0.378927	-3.05318	0.00226427	0.0490234
ENSG00000176700.20	SCAND2P	140.611	-1.15287	0.364967	-3.15883	0.00158403	0.0413559
ENSG00000188130.14	MAPK12	97.9329	-1.15253	0.327829	-3.51565	0.000438685	0.025547
ENSG00000168056.15	LTBP3	251.041	-1.14854	0.363153	-3.1627	0.00156311	0.0412111
ENSG00000175215.11	CTDSP2	307.607	-1.14632	0.343994	-3.33237	0.000861105	0.0331715
ENSG00000162430.17	SELENON	179.763	-1.14499	0.361765	-3.16501	0.00155079	0.0412111
ENSG00000140332.15	TLE3	167.305	-1.1403	0.357213	-3.19222	0.00141186	0.0404274
ENSG00000158195.11	WASF2	269.63	-1.13378	0.343044	-3.30505	0.000949609	0.033882
ENSG00000274422.1	AC245060.5	306.807	-1.13233	0.330074	-3.43054	0.00060238	0.0280693
ENSG00000252139.1	RF00283	73.3472	-1.13222	0.362042	-3.12731	0.00176414	0.0436829
ENSG00000168077.14	SCARA3	237.606	-1.12871	0.363912	-3.10161	0.00192474	0.0456869
ENSG00000178927.18	C17orf62	76.0619	-1.11998	0.354358	-3.1606	0.00157443	0.0412111
ENSG00000136802.11	LRRC8A	509.382	-1.09871	0.327306	-3.35682	0.000788433	0.0317707
ENSG00000105376.5	ICAM5	105.298	-1.09427	0.334739	-3.26904	0.00107914	0.0355361
ENSG00000196218.12	RYR1	221.712	-1.09344	0.343016	-3.18773	0.00143394	0.0404274
ENSG00000105662.16	CRTC1	368.737	-1.09237	0.305292	-3.57812	0.000346069	0.0227922
ENSG00000258472.8	AC005726.1	98.6487	-1.08398	0.345234	-3.13984	0.00169039	0.0429612
ENSG00000026297.15	RNASET2	****************	-1.08338	0.317662	-3.4105	0.000648451	0.029617
ENSG00000284428.1	AC092329.4	102.739	-1.08187	0.344821	-3.13747	0.00170411	0.0431204
ENSG00000175727.14	MLXIP	235.331	-1.07885	0.328528	-3.28389	0.00102384	0.0348391
ENSG00000210184.1	MT-TS2	257.555	-1.07844	0.287048	-3.75701	0.000171957	0.0165608
ENSG00000210154.1	MT-TD	1672.93	-1.07692	0.270581	-3.98004	6.89e-05	0.00948394
ENSG00000162413.16	KLHL21	218.767	-1.07351	0.337333	-3.18235	0.00146086	0.0406275
ENSG00000275131.3	AC241952.1	****************	-1.06575	0.30512	-3.49289	0.000477831	0.0260153
ENSG00000106351.13	AGFG2	76.7145	-1.0629	0.348302	-3.05167	0.00227574	0.0490654
ENSG00000210112.1	MT-TM	4471.42	-1.04728	0.273775	-3.82533	0.000130598	0.0140335
ENSG00000142156.14	COL6A1	200.351	-1.03901	0.332655	-3.12337	0.0017879	0.0438913
ENSG00000154358.20	OBSCN	109.961	-1.02434	0.306673	-3.34018	0.000837231	0.032767
ENSG00000122359.18	ANXA11	409.234	-1.02178	0.33465	-3.05329	0.00226347	0.0490234
ENSG00000187954.12	CYHR1	115.222	-1.01894	0.322619	-3.15834	0.00158672	0.0413559
ENSG00000184205.14	TSPYL2	1188.34	-1.01707	0.306338	-3.3201	0.000899857	0.0332757
ENSG00000162522.11	KIAA1522	134.005	-1.01203	0.325116	-3.11282	0.00185307	0.04451
ENSG00000105738.11	SIPA1L3	168.786	-0.990687	0.304422	-3.25432	0.00113665	0.0362554
ENSG00000167766.18	ZNF83	194.61	-0.986556	0.273569	-3.60624	0.000310666	0.0214514
ENSG00000159788.19	RGS12	243.314	-0.978428	0.288728	-3.38876	0.000702107	0.0309183
ENSG00000177169.10	ULK1	264.859	-0.977342	0.300873	-3.24835	0.00116076	0.0362554
ENSG00000278217.1	RF01871	6573.95	-0.967258	0.23555	-4.10638	4.02e-05	0.00833179
ENSG00000280237.3	MIR4697HG	165.541	-0.956907	0.315001	-3.03779	0.00238319	0.0498621
ENSG00000167074.15	TEF	389.221	-0.952203	0.264258	-3.6033	0.000314199	0.0215024
ENSG00000103249.18	CLCN7	179.393	-0.937052	0.305201	-3.07028	0.00213858	0.0477189
ENSG00000210174.1	MT-TR	1741.4	-0.936624	0.307699	-3.04397	0.00233482	0.0496948
ENSG00000090975.12	PITPNM2	369.322	-0.927934	0.304868	-3.04373	0.00233667	0.0496948
ENSG00000103264.18	FBXO31	228.49	-0.897805	0.285354	-3.14628	0.0016536	0.0424253
ENSG00000124570.19	SERPINB6	196.987	-0.889888	0.28712	-3.09936	0.00193936	0.0456869
ENSG00000178252.18	WDR6	173.112	-0.888241	0.275941	-3.21895	0.00128661	0.0383173
ENSG00000285245.1	AL162417.1	290.631	-0.880302	0.288483	-3.05148	0.00227713	0.0490654
ENSG00000251562.8	MALAT1	112295	-0.879198	0.247916	-3.54636	0.000390598	0.0243272
ENSG00000179532.12	DNHD1	179.925	-0.850558	0.27859	-3.05308	0.00226508	0.0490234
ENSG00000095637.22	SORBS1	1933.01	-0.841534	0.226996	-3.70726	0.000209512	0.0179866
ENSG00000109654.15	TRIM2	1690.77	0.758745	0.243056	3.12168	0.00179821	0.0439128
ENSG00000066032.18	CTNNA2	630.877	0.803327	0.253877	3.16423	0.00155493	0.0412111
ENSG00000152583.12	SPARCL1	5353.63	0.817746	0.268916	3.0409	0.00235874	0.0498621
ENSG00000089220.5	PEBP1	683.238	0.819111	0.251933	3.25131	0.00114874	0.0362554
ENSG00000170144.20	HNRNPA3	697.679	0.824651	0.270667	3.04673	0.00231344	0.0495449
ENSG00000240694.9	PNMA2	1462.71	0.833853	0.259761	3.21008	0.00132697	0.0390753
ENSG00000153707.17	PTPRD	1397.57	0.851306	0.261083	3.26067	0.00111149	0.0358784
ENSG00000124164.15	VAPB	576.491	0.852431	0.2774	3.07294	0.00211965	0.0474564
ENSG00000168216.12	LMBRD1	264.021	0.87429	0.280374	3.1183	0.00181899	0.0441367
ENSG00000107897.19	ACBD5	213.053	0.879569	0.274874	3.1999	0.00137477	0.0400022
ENSG00000104093.13	DMXL2	1192.56	0.883689	0.268774	3.28786	0.00100954	0.0345442
ENSG00000077097.15	TOP2B	749.167	0.885123	0.275013	3.21848	0.00128871	0.0383173
ENSG00000197959.14	DNM3	****************	0.888356	0.284179	3.12604	0.00177177	0.0436829
ENSG00000115840.14	SLC25A12	372.289	0.888438	0.288308	3.08156	0.00205922	0.0468088
ENSG00000157654.17	PALM2-AKAP2	290.92	0.901321	0.258717	3.48381	0.000494333	0.0264118
ENSG00000163539.17	CLASP2	1767.24	0.908448	0.260826	3.48296	0.000495895	0.0264118
ENSG00000170852.11	KBTBD2	173.542	0.909052	0.293749	3.09466	0.00197042	0.0460959
ENSG00000138801.9	PAPSS1	178.53	0.916629	0.297727	3.07875	0.00207869	0.0468088
ENSG00000187957.8	DNER	289.604	0.921459	0.295921	3.11387	0.00184652	0.0445024
ENSG00000091129.20	NRCAM	2188.15	0.922179	0.286088	3.22341	0.00126674	0.0378479
ENSG00000185565.12	LSAMP	1262.31	0.92524	0.304518	3.03838	0.00237854	0.0498621
ENSG00000116141.15	MARK1	247.361	0.926427	0.297999	3.10883	0.00187832	0.0448527
ENSG00000241978.9	AKAP2	220.702	0.930141	0.270338	3.44066	0.0005803	0.027886
ENSG00000170017.12	ALCAM	299.305	0.930423	0.306412	3.03651	0.00239338	0.0498621
ENSG00000074590.13	NUAK1	439.828	0.938697	0.309218	3.03571	0.00239968	0.0499084
ENSG00000006715.16	VPS41	420.843	0.939763	0.288245	3.2603	0.00111296	0.0358784
ENSG00000170832.13	USP32	396.234	0.940359	0.303212	3.10133	0.00192656	0.0456869
ENSG00000110315.7	RNF141	221.872	0.948651	0.292158	3.24705	0.00116609	0.0362554
ENSG00000198300.14	PEG3	1762.88	0.952269	0.299216	3.18254	0.00145988	0.0406275
ENSG00000082153.18	BZW1	190.887	0.956371	0.303818	3.14784	0.00164483	0.0423301
ENSG00000122012.14	SV2C	202.462	0.957995	0.315208	3.03925	0.00237167	0.0498621
ENSG00000139116.18	KIF21A	1032.63	0.959498	0.274118	3.50032	0.000464708	0.0258622
ENSG00000079950.14	STX7	393.727	0.963897	0.315025	3.05975	0.00221524	0.048632
ENSG00000152061.23	RABGAP1L	668.422	0.96462	0.280535	****************	0.000584938	0.027886
ENSG00000263465.4	SRSF8	107.505	0.965247	0.312042	3.09332	0.0019793	0.0460959
ENSG00000111775.3	COX6A1	218.362	0.966754	0.31684	3.05123	0.00227904	0.0490654
ENSG00000123106.10	CCDC91	204.402	0.967536	0.298296	3.24354	0.00118053	0.0364271
ENSG00000250722.6	SELENOP	211.965	0.970216	0.3056	3.17479	0.00149947	0.0407283
ENSG00000143727.16	ACP1	141.442	0.970814	0.309312	3.13862	0.00169744	0.0430511
ENSG00000123836.15	PFKFB2	171.104	0.971141	0.290298	3.34532	0.000821866	0.0326879
ENSG00000124207.17	CSE1L	268.113	0.971737	0.31816	3.05425	0.00225627	0.0490234
ENSG00000113595.15	TRIM23	309.619	0.979125	0.309546	3.1631	0.00156101	0.0412111
ENSG00000154654.15	NCAM2	680.422	0.982335	0.323317	3.0383	0.00237918	0.0498621
ENSG00000117758.14	STX12	253.066	0.98581	0.282417	3.49062	0.000481895	0.0260296
ENSG00000007168.13	PAFAH1B1	1543.6	0.987863	0.305464	3.23397	0.00122081	0.0370642
ENSG00000198822.10	GRM3	197.482	0.992768	0.312113	3.1808	0.00146869	0.0406275
ENSG00000161547.16	SRSF2	196.421	0.993616	0.297322	3.34188	0.000832125	0.032767
ENSG00000150459.12	SAP18	163.251	0.99452	0.307216	3.2372	0.00120708	0.0368895
ENSG00000147533.16	GOLGA7	143.691	0.994641	0.299605	3.31984	0.000900693	0.0332757
ENSG00000165566.12	AMER2	642.325	0.996668	0.262863	3.79159	0.000149686	0.0149999
ENSG00000267228.7	AC012254.2	99.*************	0.997092	0.313477	3.18075	0.00146894	0.0406275
ENSG00000125249.7	RAP2A	657.754	0.997664	0.314346	3.17378	0.00150469	0.0407798
ENSG00000152484.14	USP12	219.187	1.00004	0.319639	3.12866	0.00175607	0.0436829
ENSG00000163512.14	AZI2	160.541	1.00258	0.312995	3.20319	0.00135915	0.0397345
ENSG00000285635.1	ENSG00000285635	110.542	1.00562	0.318033	3.16199	0.00156694	0.0412111
ENSG00000164659.15	KIAA1324L	171.114	1.00631	0.298673	3.36926	0.000753709	0.0316555
ENSG00000159082.17	SYNJ1	1062.45	1.00804	0.330851	3.04681	0.00231281	0.0495449
ENSG00000115091.11	ACTR3	304.066	1.00956	0.300101	3.36407	0.000768008	0.0316555
ENSG00000281938.2	AC026398.1	218.234	1.01387	0.295764	3.42799	0.000608073	0.0282155
ENSG00000154678.17	PDE1C	195.127	1.01534	0.29329	3.46188	0.000536408	0.0271529
ENSG00000112146.16	FBXO9	229.112	1.01634	0.291185	3.49037	0.000482344	0.0260296
ENSG00000136535.15	TBR1	582.534	1.01702	0.325069	3.12864	0.00175617	0.0436829
ENSG00000185787.14	MORF4L1	641.885	1.01778	0.32387	3.14256	0.00167476	0.0428304
ENSG00000171150.9	SOCS5	190.027	1.01918	0.307756	3.31164	0.00092752	0.0336158
ENSG00000154174.7	TOMM70	300.268	1.0196	0.32824	3.10626	0.00189471	0.045156
ENSG00000108953.17	YWHAE	1341.96	1.02081	0.290534	3.51357	0.00044212	0.025547
ENSG00000135049.15	AGTPBP1	479.67	1.02206	0.258346	3.95615	7.62e-05	0.0103671
ENSG00000213639.10	PPP1CB	956.907	1.02581	0.3329	3.08143	0.0020601	0.0468088
ENSG00000077147.16	TM9SF3	382.193	1.03226	0.338602	3.04858	0.00229925	0.0494137
ENSG00000113558.18	SKP1	984.651	1.03296	0.318014	3.24816	0.00116153	0.0362554
ENSG00000080822.17	CLDND1	463.863	1.03389	0.28391	3.64161	0.000270938	0.020423
ENSG00000126945.9	HNRNPH2	181.587	1.0344	0.293549	3.52376	0.000425472	0.0254736
ENSG00000123684.13	LPGAT1	480.165	1.03711	0.310299	3.34228	0.000830943	0.032767
ENSG00000198843.13	SELENOT	301.964	1.04193	0.306014	3.40485	0.000662003	0.0297667
ENSG00000086065.14	CHMP5	139.876	1.04213	0.328132	3.17596	0.00149341	0.040669
ENSG00000198898.14	CAPZA2	311.066	1.04301	0.338586	3.08047	0.00206672	0.0468088
ENSG00000175395.16	ZNF25	321.689	1.04436	0.326818	3.19555	0.00139565	0.0403225
ENSG00000158258.16	CLSTN2	1149.15	1.04629	0.325789	3.21157	0.00132014	0.039062
ENSG00000163624.6	CDS1	225.86	1.04802	0.331415	3.16225	0.00156557	0.0412111
ENSG00000166411.14	IDH3A	330.676	1.04903	0.322066	3.2572	0.00112516	0.0359874
ENSG00000144285.19	SCN1A	1363.49	1.0495	0.339889	3.08776	0.00201668	0.0464368
ENSG00000104112.9	SCG3	492.778	1.05063	0.316572	3.31877	0.000904146	0.0332757
ENSG00000102024.18	PLS3	155.904	1.05331	0.323745	3.25353	0.00113982	0.0362554
ENSG00000108946.14	PRKAR1A	****************	1.05424	0.311174	3.38795	0.000704179	0.0309183
ENSG00000196262.14	PPIA	607.827	1.05542	0.27562	3.82928	0.00012852	0.0139325
ENSG00000068615.18	REEP1	261.613	1.05582	0.299672	3.52325	0.000426292	0.0254736
ENSG00000173208.4	ABCD2	141.69	1.05731	0.314099	3.36617	0.000762203	0.0316555
ENSG00000074603.19	DPP8	490.002	1.05782	0.316968	3.33731	0.000845943	0.0328696
ENSG00000197045.13	GMFB	506.629	1.05913	0.337718	3.13614	0.0017119	0.0431214
ENSG00000117906.14	RCN2	231.989	1.05952	0.***************	3.07906	0.00207657	0.0468088
ENSG00000014824.14	SLC30A9	359.297	1.06064	0.319765	3.31695	0.000910052	0.033278
ENSG00000038274.17	MAT2B	150.088	1.0634	0.***************	3.09417	0.00197366	0.0460959
ENSG00000005893.15	LAMP2	403.083	1.06632	0.262068	4.06885	4.72e-05	0.00876902
ENSG00000133731.10	IMPA1	174.507	1.06696	0.322091	3.31259	0.000924351	0.0336003
ENSG00000196482.17	ESRRG	207.572	1.07012	0.329165	3.25102	0.00114992	0.0362554
ENSG00000158301.18	GPRASP2	208.249	1.07413	0.330697	3.24809	0.00116183	0.0362554
ENSG00000150867.14	PIP4K2A	441.765	1.07751	0.32937	3.27142	0.00107009	0.0354286
ENSG00000102172.16	SMS	149.763	1.07854	0.345475	3.12191	0.00179685	0.0439128
ENSG00000169764.15	UGP2	431.478	1.07915	0.338419	3.1888	0.00142867	0.0404274
ENSG00000154582.16	ELOC	****************	1.08116	0.353448	3.0589	0.00222148	0.048639
ENSG00000165943.5	MOAP1	295.101	1.08573	0.322627	3.3653	0.000764616	0.0316555
ENSG00000108395.14	TRIM37	717.868	1.08825	0.313103	3.4757	0.00050952	0.0267881
ENSG00000134265.13	NAPG	397.834	1.09045	0.358086	3.04522	0.00232506	0.0496836
ENSG00000164924.18	YWHAZ	1989.29	1.09076	0.313017	3.48468	0.00049272	0.0264118
ENSG00000104765.16	BNIP3L	425.034	1.09083	0.317342	3.43741	0.000587313	0.027886
ENSG00000122545.19	44446	1287.8	1.09293	0.256328	4.26379	2.01e-05	0.00576719
ENSG00000137766.17	UNC13C	729.869	1.09424	0.28681	3.8152	0.000136075	0.01437
ENSG00000100554.12	ATP6V1D	273.613	1.0945	0.325504	3.36249	0.000772417	0.0316555
ENSG00000175582.19	RAB6A	1043.9	1.09465	0.358254	3.05551	0.00224681	0.0490234
ENSG00000072657.8	TRHDE	325.482	1.09868	0.353139	3.11118	0.00186343	0.044584
ENSG00000138095.19	LRPPRC	692.643	1.09977	0.296817	3.70523	0.000211201	0.0179866
ENSG00000162636.16	FAM102B	247.533	1.10127	0.352525	3.12396	0.00178437	0.0438913
ENSG00000104331.9	IMPAD1	501.829	1.10168	0.30949	3.55968	0.000371306	0.0240661
ENSG00000109670.15	FBXW7	921.126	1.1029	0.346809	3.18014	0.00147205	0.0406275
ENSG00000091140.14	DLD	242.962	1.10305	0.324019	3.40429	0.000663372	0.0297667
ENSG00000128683.14	GAD1	318.085	1.1044	0.305816	3.61132	0.000304644	0.0214514
ENSG00000145354.12	CISD2	97.8373	1.10578	0.334382	3.30693	0.000943249	0.033882
ENSG00000124785.9	NRN1	331.584	1.10695	0.350104	3.16179	0.00156805	0.0412111
ENSG00000273398.6	AC017083.3	294.774	1.11018	0.335817	3.3059	0.000946706	0.033882
ENSG00000109436.8	TBC1D9	237.716	1.11062	0.337342	3.29227	0.000993827	0.034267
ENSG00000184203.8	PPP1R2	148.195	1.1128	0.361251	3.08039	0.00206729	0.0468088
ENSG00000169282.17	KCNAB1	152.866	1.11287	0.342835	3.24608	0.00117006	0.0362867
ENSG00000213585.11	VDAC1	387.882	1.11585	0.302496	3.6888	0.000225312	0.0183363
ENSG00000116675.16	DNAJC6	1166.21	1.11702	0.350521	3.18673	0.00143889	0.0404274
ENSG00000273841.5	TAF9	94.4176	1.1189	0.346986	3.22463	0.00126133	0.0377784
ENSG00000256100.1	AP000721.1	84.134	1.12223	0.337162	3.32845	0.000873308	0.0332757
ENSG00000178127.13	NDUFV2	103.552	1.12235	0.360692	3.11166	0.00186039	0.044584
ENSG00000197170.10	PSMD12	324.417	1.12594	0.339121	3.32017	0.000899638	0.0332757
ENSG00000089199.10	CHGB	267.883	1.12892	0.346366	3.25932	0.00111679	0.0359072
ENSG00000058091.17	CDK14	585.231	1.12977	0.364321	3.10104	0.0019284	0.0456869
ENSG00000128463.13	EMC4	74.3131	1.13055	0.356652	3.16988	0.00152502	0.0410582
ENSG00000111726.13	CMAS	170.847	1.1324	0.358128	3.16201	0.00156684	0.0412111
ENSG00000147684.9	NDUFB9	132.941	1.13795	0.311086	3.658	0.000254189	0.0198332
ENSG00000101079.21	NDRG3	514.249	1.13799	0.***************	3.27323	0.00106327	0.0353942
ENSG00000131507.11	NDFIP1	1099.06	1.14085	0.308833	3.69407	0.000220691	0.0182323
ENSG00000103769.10	RAB11A	399.339	1.14243	0.328642	3.47621	0.000508562	0.0267881
ENSG00000165672.7	PRDX3	170.502	1.14278	0.34425	3.31961	0.00090143	0.0332757
ENSG00000082996.19	RNF13	166.934	1.14476	0.299739	3.81919	0.000133892	0.0142624
ENSG00000165678.21	GHITM	533.229	1.14529	0.325723	3.51615	0.000437852	0.025547
ENSG00000115520.8	COQ10B	78.4475	1.147	0.345553	3.31931	0.000902387	0.0332757
ENSG00000151917.18	BEND6	193.278	1.14731	0.365742	3.13694	0.00170721	0.0431204
ENSG00000163634.12	THOC7	84.7901	1.14821	0.347236	3.30672	0.000943953	0.033882
ENSG00000116918.14	TSNAX	158.549	1.14959	0.284398	4.04219	5.3e-05	0.00923007
ENSG00000131174.6	COX7B	188.021	1.15076	0.310118	3.71071	0.000206678	0.0179561
ENSG00000272772.1	AC104109.3	498.51	1.15127	0.335377	3.43277	0.000597445	0.0280693
ENSG00000125827.9	TMX4	625.011	1.15331	0.343464	3.35789	0.000785388	0.0317525
ENSG00000177889.10	UBE2N	317.26	1.15422	0.334012	3.45561	0.000549048	0.0272301
ENSG00000134440.12	NARS	378.062	1.15802	0.288086	4.0197	****************e-05	0.00926059
ENSG00000117395.12	EBNA1BP2	76.6167	1.15825	0.358352	3.23215	0.00122861	0.03707
ENSG00000066557.6	LRRC40	101.715	1.15874	0.38112	3.04035	0.00236305	0.0498621
ENSG00000152234.16	ATP5F1A	904.424	1.15977	0.288644	4.01799	5.87e-05	0.00926059
ENSG00000085832.17	EPS15	1036.18	1.16398	0.311126	3.74117	0.000183166	0.0171137
ENSG00000050748.17	MAPK9	679.244	1.16502	0.355853	3.27389	0.00106076	0.0353942
ENSG00000285772.1	ENSG00000285772	215.147	1.16526	0.***************	3.09139	0.00199222	0.0461268
ENSG00000285967.1	NIPBL-DT	208.689	1.16618	0.312567	3.73099	0.000190727	0.0172377
ENSG00000112972.15	HMGCS1	384.422	1.16629	0.355785	3.27808	0.00104514	0.0351607
ENSG00000249209.2	AP000311.1	141.11	1.17211	0.33846	3.46307	0.00053404	0.0271529
ENSG00000157470.12	FAM81A	211.767	1.17292	0.286403	4.09534	4.22e-05	0.00846554
ENSG00000116209.11	TMEM59	381.51	1.17368	0.36478	3.21751	0.00129308	0.0383541
ENSG00000087470.17	DNM1L	594.284	1.17443	0.33923	3.46204	0.000536101	0.0271529
ENSG00000141367.11	CLTC	2603.53	1.17475	0.31915	3.68088	0.000232431	0.0186096
ENSG00000165973.18	NELL1	111.508	1.1772	0.380497	3.09386	0.00197574	0.0460959
ENSG00000186462.8	NAP1L2	313.889	1.17723	0.359129	3.27801	0.00104541	0.0351607
ENSG00000120727.13	PAIP2	290.754	1.17877	0.328717	3.58596	0.000335839	0.0225599
ENSG00000169567.11	HINT1	140.956	1.18061	0.341548	3.45664	0.00054696	0.0272301
ENSG00000241697.5	TMEFF1	161.814	1.18064	0.381272	3.0966	0.00195757	0.045939
ENSG00000109919.10	MTCH2	127.913	1.1813	0.320308	3.688	0.000226022	0.0183363
ENSG00000169021.6	UQCRFS1	118.545	1.18154	0.35389	3.33873	0.000841613	0.0328336
ENSG00000285854.1	ENSG00000285854	550.687	1.18161	0.321262	3.67802	0.000235055	0.0186976
ENSG00000108666.10	C17orf75	90.1672	1.18163	0.336993	3.50641	0.000454203	0.0257459
ENSG00000161057.12	PSMC2	136.436	1.18207	0.324158	3.64658	0.000265756	0.020423
ENSG00000115310.18	RTN4	2595.07	1.18212	0.294806	4.00981	6.08e-05	0.00930519
ENSG00000157168.19	NRG1	129.459	1.18515	0.349174	3.39416	0.000688394	0.0306648
ENSG00000040341.18	STAU2	572.198	1.1859	0.338277	3.50572	0.000455375	0.0257459
ENSG00000251349.3	MSANTD3-TMEFF1	166.077	1.18717	0.378013	3.14055	0.0016863	0.0429463
ENSG00000168291.13	PDHB	116.257	1.18951	0.357175	3.33032	0.000867468	0.0332078
ENSG00000127955.17	GNAI1	291.647	1.18989	0.294237	4.04397	5.26e-05	0.00923007
ENSG00000182359.15	KBTBD3	90.7649	1.18999	0.391205	3.04186	0.00235121	0.0498621
ENSG00000164209.17	SLC25A46	364.005	1.19294	0.392687	3.03789	0.00238245	0.0498621
ENSG00000138071.13	ACTR2	716.166	1.19609	0.334016	3.58094	0.00034236	0.0226698
ENSG00000135940.6	COX5B	237.759	1.19996	0.286404	4.18973	2.79e-05	0.00691043
ENSG00000197061.4	HIST1H4C	66.4977	1.20023	0.382961	3.13409	0.00172389	0.0431855
ENSG00000133083.14	DCLK1	1734.21	1.20042	0.31712	3.78539	0.000153468	0.0150398
ENSG00000053438.10	NNAT	98.1866	1.20056	0.36617	3.27869	0.00104289	0.0351607
ENSG00000111716.12	LDHB	601.819	1.20209	0.321877	3.73463	0.000187989	0.0172377
ENSG00000198015.13	MRPL42	401.783	1.20276	0.374957	3.20774	0.00133784	0.0393011
ENSG00000186310.9	NAP1L3	544.393	1.20278	0.378728	3.17585	0.00149396	0.040669
ENSG00000118596.12	SLC16A7	322.219	1.20438	0.369032	3.26361	0.00110004	0.0358784
ENSG00000198963.11	RORB	829.63	1.2049	0.320841	3.75543	0.000173043	0.0165608
ENSG00000164398.13	ACSL6	677.649	1.20808	0.246299	4.90496	9.34e-07	0.000880562
ENSG00000144566.11	RAB5A	205.293	1.20825	0.369298	3.27174	0.00106886	0.0354286
ENSG00000138698.14	RAP1GDS1	324.642	1.21131	0.379543	3.1915	0.00141535	0.0404274
ENSG00000165410.14	CFL2	205.288	1.2131	0.31121	3.89801	9.7e-05	0.0122485
ENSG00000267009.6	AC007780.1	267.237	1.2135	0.326137	3.72082	0.000198578	0.0175006
ENSG00000163743.13	RCHY1	139.088	1.21352	0.365145	3.3234	0.000889282	0.0332757
ENSG00000120053.12	GOT1	371.902	1.21507	0.396753	3.06254	0.0021947	0.0485291
ENSG00000082293.13	COL19A1	85.4236	1.2175	0.361932	3.36387	0.000768564	0.0316555
ENSG00000182916.8	TCEAL7	107.34	1.21786	0.398619	3.0552	0.00224908	0.0490234
ENSG00000273156.2	AC124016.2	65.7846	1.21877	0.360267	3.38298	0.000717047	0.03096
ENSG00000166006.13	KCNC2	816.609	1.21939	0.382092	3.19135	0.0014161	0.0404274
ENSG00000121350.16	PYROXD1	72.8819	1.22167	0.378752	3.22551	0.00125748	0.0377553
ENSG00000079785.15	DDX1	302.83	1.2253	0.384336	3.1881	0.0014321	0.0404274
ENSG00000115365.11	LANCL1	716.703	1.22574	0.306816	3.99502	6.47e-05	0.00948394
ENSG00000111897.7	SERINC1	2101.77	1.22665	0.338056	3.62855	0.000285021	0.0207885
ENSG00000134001.13	EIF2S1	171.824	1.23023	0.39896	3.0836	0.00204509	0.0467762
ENSG00000197860.10	SGTB	471.542	1.23083	0.373078	3.29911	0.000969905	0.0340887
ENSG00000122873.12	CISD1	130.037	1.23561	0.367272	3.3643	0.000767376	0.0316555
ENSG00000182220.14	ATP6AP2	359.429	1.23645	0.334822	3.69284	0.000221764	0.0182323
ENSG00000111832.13	RWDD1	148.057	1.23684	0.372317	3.32201	0.000893701	0.0332757
ENSG00000108960.9	MMD	162.074	1.2376	0.403982	3.06349	0.00218774	0.0484625
ENSG00000175161.13	CADM2	1843.61	1.23871	0.375175	3.30167	0.000961099	0.0340274
ENSG00000171262.11	FAM98B	159.067	1.2418	0.375094	3.31065	0.000930809	0.0336354
ENSG00000154518.9	ATP5MC3	154.427	1.24407	0.340882	3.64956	0.000262686	0.0203665
ENSG00000107758.15	PPP3CB	852.815	1.24719	0.379734	3.28439	0.00102205	0.0348391
ENSG00000152377.14	SPOCK1	1121.51	1.24906	0.365737	3.41519	0.000637381	0.0293025
ENSG00000198513.11	ATL1	276.121	1.25222	0.366324	3.41835	0.000630027	0.0291239
ENSG00000125868.16	DSTN	528.508	1.25267	0.38393	3.26275	0.00110339	0.0358784
ENSG00000165704.15	HPRT1	161.078	1.25358	0.398475	3.14596	0.00165545	0.0424253
ENSG00000114686.9	MRPL3	94.8795	1.25674	0.354362	3.54649	0.000390404	0.0243272
ENSG00000138078.15	PREPL	2568.74	1.25782	0.363754	3.4579	0.000544408	0.0272301
ENSG00000181061.13	HIGD1A	328.449	1.25864	0.347281	3.62426	0.000289787	0.0207885
ENSG00000068912.14	ERLEC1	160.794	1.2635	0.361165	3.49839	0.000468072	0.0258622
ENSG00000138430.16	OLA1	223.47	1.26603	0.379431	3.33666	0.000847902	0.0328696
ENSG00000125247.15	TMTC4	87.2494	1.26752	0.384804	3.29394	0.000987946	0.0341874
ENSG00000132356.11	PRKAA1	172.028	1.26846	0.310942	4.07942	4.51e-05	0.00864163
ENSG00000113361.13	CDH6	161.16	1.26854	0.40188	3.15652	0.00159662	0.0414233
ENSG00000198648.11	STK39	252.504	1.27158	0.295034	4.30995	1.63e-05	0.00565634
ENSG00000143106.13	PSMA5	96.3009	1.27471	0.376105	3.38925	0.000700843	0.0309183
ENSG00000117632.23	STMN1	1130.02	1.27612	0.351825	3.62715	0.000286565	0.0207885
ENSG00000138660.11	AP1AR	75.1274	1.27671	0.368072	3.46864	0.000523103	0.027038
ENSG00000075089.9	ACTR6	55.87	1.28713	0.408429	3.15142	0.00162481	0.041903
ENSG00000104490.18	NCALD	636.935	1.28731	0.374883	3.43389	0.000594994	0.0280693
ENSG00000255302.4	EID1	396.762	1.29087	0.322165	4.00687	6.15e-05	0.00930519
ENSG00000258017.1	AC011603.2	100.873	1.29526	0.403444	3.21052	0.00132496	0.0390753
ENSG00000115271.11	GCA	100.265	1.29558	0.405084	3.1983	0.00138238	0.0401285
ENSG00000163032.11	VSNL1	2427.35	1.30073	0.371299	3.50318	0.000459732	0.0258336
ENSG00000104388.15	RAB2A	436.423	1.301	0.***************	3.74674	0.000179147	0.0170121
ENSG00000145242.13	EPHA5	240.938	1.30221	0.42164	3.08845	0.002012	0.0464162
ENSG00000106069.22	CHN2	****************	1.30368	0.388719	3.35377	0.000797175	0.0319131
ENSG00000153130.17	SCOC	322.006	1.30445	0.349981	3.72719	0.000193623	0.0172377
ENSG00000172115.8	CYCS	310.893	1.30502	0.386241	3.37878	0.000728089	0.0312871
ENSG00000131100.13	ATP6V1E1	448.969	1.30683	0.358711	3.64313	0.000269348	0.020423
ENSG00000143499.14	SMYD2	141.759	1.30908	0.312616	4.18749	2.82e-05	0.00691043
ENSG00000164919.11	COX6C	212.406	1.30936	0.36305	3.60655	0.000310295	0.0214514
ENSG00000147669.11	POLR2K	79.0518	1.31068	0.396642	3.30443	0.000951705	0.033882
ENSG00000127995.17	CASD1	283.061	1.31106	0.31901	4.10978	3.96e-05	0.00833179
ENSG00000065154.11	OAT	272.156	1.31232	0.336181	3.90363	9.48e-05	0.0120919
ENSG00000004961.15	HCCS	46.3891	1.31752	0.406018	3.24499	0.00117455	0.036334
ENSG00000196376.11	SLC35F1	371.949	1.31968	0.372168	3.54594	0.000391221	0.0243272
ENSG00000113966.10	ARL6	118.624	1.32093	0.431559	3.06082	0.0022073	0.048632
ENSG00000165264.11	NDUFB6	42.6338	1.321	0.424287	3.11345	0.00184912	0.0445024
ENSG00000151552.12	QDPR	356.415	1.32132	0.353968	3.73287	0.000189311	0.0172377
ENSG00000173114.13	LRRN3	155.632	1.32148	0.398806	3.3136	0.000921047	0.0335798
ENSG00000114942.14	EEF1B2	85.5872	1.32543	0.329658	4.02063	****************e-05	0.00926059
ENSG00000145335.15	SNCA	467.468	1.32606	0.349581	3.79328	0.000148673	0.0149999
ENSG00000204116.11	CHIC1	385.872	1.32694	0.402586	3.29605	0.000980541	0.0340887
ENSG00000196937.11	FAM3C	209.4	1.32778	0.419079	3.16833	0.00153318	0.0411875
ENSG00000164830.18	OXR1	1045.81	1.32985	0.389455	3.41464	0.000638674	0.0293025
ENSG00000235288.3	AC099329.1	107.986	1.33008	0.407376	3.26501	0.00109461	0.035853
ENSG00000116750.13	UCHL5	240.322	1.33643	0.311881	4.28507	1.83e-05	0.00573807
ENSG00000271894.1	AC007744.1	112.732	1.33868	0.418009	3.20252	0.00136233	0.0397345
ENSG00000067715.14	SYT1	**************	1.34111	0.383521	3.49684	0.000470798	0.0258622
ENSG00000213424.9	KRT222	116.903	1.34304	0.394908	3.40089	0.000671679	0.0300294
ENSG00000114573.10	ATP6V1A	****************	1.34366	0.372683	3.60538	0.000311702	0.0214514
ENSG00000230989.6	HSBP1	****************	1.35086	0.35238	3.83353	0.000126315	0.0139325
ENSG00000173660.12	UQCRH	128.186	1.35535	0.387554	3.4972	0.000470177	0.0258622
ENSG00000132639.12	SNAP25	6498.96	1.35642	0.***************	***************	0.000276753	0.020423
ENSG00000134333.14	LDHA	421.71	1.36433	0.437638	3.11748	0.00182402	0.0441367
ENSG00000165629.20	ATP5F1C	190.394	1.36483	0.397623	3.43247	0.000598111	0.0280693
ENSG00000182287.14	AP1S2	136.606	1.36578	0.405195	3.37067	0.000749847	0.0316555
ENSG00000113387.12	SUB1	520.42	1.36802	0.348135	3.92956	8.51e-05	0.0112098
ENSG00000115233.12	PSMD14	116.284	1.3706	0.423252	3.23827	0.00120259	0.0368895
ENSG00000135002.12	RFK	122.827	1.37134	0.439897	3.11741	0.00182445	0.0441367
ENSG00000064763.11	FAR2	118.977	1.3756	0.382827	3.59327	0.000326552	0.0222237
ENSG00000170113.16	NIPA1	382.494	1.37608	0.358976	3.83334	0.000126412	0.0139325
ENSG00000153012.12	LGI2	47.7537	1.38119	0.408305	3.38275	0.00071764	0.03096
ENSG00000284697.1	AC006511.5	48.4349	1.38209	0.433424	3.18877	0.00142882	0.0404274
ENSG00000044524.11	EPHA3	71.2976	1.39166	0.422779	3.2917	0.000995841	0.034267
ENSG00000175426.11	PCSK1	290.12	1.39299	0.436269	3.19295	0.00140827	0.0404274
ENSG00000173852.14	DPY19L1	297.59	1.39361	0.362049	3.84923	0.000118488	0.0136931
ENSG00000128654.14	MTX2	63.4526	1.39409	0.445876	3.12663	0.00176823	0.0436829
ENSG00000196542.8	SPTSSB	69.5322	1.39423	0.449781	3.0998	0.00193649	0.0456869
ENSG00000144118.14	RALB	159.443	1.39447	0.3812	3.6581	0.000254094	0.0198332
ENSG00000285162.1	AC004593.3	113.929	1.39796	0.406667	3.4376	0.000586896	0.027886
ENSG00000143933.17	CALM2	2304.99	1.40015	0.328427	4.26319	2.02e-05	0.00576719
ENSG00000104671.8	DCTN6	****************	1.40463	0.338005	4.15564	3.24e-05	0.00749736
ENSG00000083937.9	CHMP2B	109.135	1.40498	0.330004	4.25746	2.07e-05	0.00576719
ENSG00000240963.1	AL645465.1	30.0175	1.40538	0.455793	3.08337	0.0020467	0.0467762
ENSG00000155886.11	SLC24A2	2190.55	1.40606	0.358188	3.92549	8.66e-05	0.0112797
ENSG00000110955.9	ATP5F1B	686.179	1.40635	0.353266	3.98098	6.86e-05	0.00948394
ENSG00000188730.5	VWC2	****************	1.41153	0.430214	3.281	0.00103438	0.0351001
ENSG00000143153.12	ATP1B1	2576.79	1.41837	0.372187	3.8109	0.000138461	0.0143742
ENSG00000145293.16	ENOPH1	143.822	1.42197	0.352924	4.0291	5.6e-05	0.00926059
ENSG00000154723.12	ATP5PF	107.423	1.42687	0.374224	3.81286	0.000137365	0.0143742
ENSG00000146151.13	HMGCLL1	89.5469	1.43537	0.45469	3.15681	0.00159505	0.0414233
ENSG00000177432.7	NAP1L5	266.583	1.43802	0.334584	4.29794	1.72e-05	0.00570768
ENSG00000155959.11	VBP1	87.5419	1.43957	0.436642	3.29691	0.000977536	0.0340887
ENSG00000142892.15	PIGK	111.865	1.4401	0.361584	3.98275	6.81e-05	0.00948394
ENSG00000005022.6	SLC25A5	140.53	1.44243	0.32019	4.50492	6.64e-06	0.00387326
ENSG00000114279.13	FGF12	730.826	1.45026	0.374074	3.87694	0.00010578	0.0128298
ENSG00000134375.11	TIMM17A	81.5172	1.45928	0.413028	3.53311	0.000410694	0.0250215
ENSG00000173915.16	ATP5MD	115.364	1.46342	0.425197	****************	0.000577956	0.027886
ENSG00000128609.15	NDUFA5	346.286	1.46441	0.356189	4.11131	3.93e-05	0.00833179
ENSG00000242337.5	TFP1	69.4848	1.47873	0.482076	3.06742	0.00215917	0.0479164
ENSG00000022355.17	GABRA1	****************	1.48048	0.***************	4.30601	1.66e-05	0.00565634
ENSG00000124802.12	EEF1E1	36.3274	1.49098	0.432481	3.44751	0.000565779	0.0277232
ENSG00000117152.13	RGS4	****************	1.49334	0.4697	3.17936	0.00147602	0.0406275
ENSG00000125848.10	FLRT3	137.635	1.49704	0.368582	4.06161	4.87e-05	0.00891052
ENSG00000163577.8	EIF5A2	130.928	1.50209	0.418937	3.58547	0.000336467	0.0225599
ENSG00000169213.7	RAB3B	186.026	1.50696	0.393281	3.83176	0.000127227	0.0139325
ENSG00000132872.12	SYT4	563.856	1.50759	0.415692	3.62669	0.000287079	0.0207885
ENSG00000006468.14	ETV1	175.701	1.50823	0.407668	3.69966	0.000215892	0.0182323
ENSG00000136143.15	SUCLA2	248.468	1.51234	0.391579	3.86215	0.000112395	0.0132388
ENSG00000269968.1	AC006064.4	110.816	1.51357	0.361283	4.18945	2.8e-05	0.00691043
ENSG00000104435.13	STMN2	1219.02	1.51754	0.396272	3.82953	0.000128389	0.0139325
ENSG00000164332.8	UBLCP1	116.17	1.51955	0.328977	4.61902	3.86e-06	0.00295189
ENSG00000178425.14	NT5DC1	105.654	1.53014	0.345875	4.42397	9.69e-06	0.0045656
ENSG00000169139.12	UBE2V2	304.976	1.53134	0.376071	4.07193	4.66e-05	0.00876902
ENSG00000004779.10	NDUFAB1	93.4365	1.53217	0.349472	4.38425	1.16e-05	0.0050302
ENSG00000153820.13	SPHKAP	188.48	1.53228	0.424531	3.60934	0.000306974	0.0214514
ENSG00000196353.11	CPNE4	141.886	1.53425	0.45921	3.34106	0.000834593	0.032767
ENSG00000181072.11	CHRM2	42.4665	1.5627	0.495151	3.15601	0.00159945	0.0414233
ENSG00000196104.11	SPOCK3	230.955	1.56861	0.381077	4.11626	3.85e-05	0.00833179
ENSG00000189043.10	NDUFA4	569.81	1.57235	0.315988	4.97598	6.49e-07	0.000722947
ENSG00000086300.15	SNX10	325.067	1.58907	0.474576	3.34839	0.000812816	0.0324332
ENSG00000197780.9	TAF13	82.1585	1.59873	0.415826	3.8447	0.000120699	0.0137523
ENSG00000184515.11	BEX5	77.5736	1.61366	0.388237	4.15637	3.23e-05	0.00749736
ENSG00000164176.13	EDIL3	501.466	1.61943	0.309569	5.23124	1.68e-07	0.000294655
ENSG00000091664.8	SLC17A6	62.9132	1.6206	0.507347	3.19427	0.00140187	0.0404068
ENSG00000273269.3	AC073283.3	461.53	1.62109	0.356779	4.54368	5.53e-06	0.00356406
ENSG00000014641.18	MDH1	686.184	1.63122	0.367746	4.43571	9.18e-06	0.00449668
ENSG00000163536.12	SERPINI1	474.526	1.63277	0.459771	3.55126	0.000383389	0.0243272
ENSG00000075213.11	SEMA3A	96.7922	1.63483	0.362545	4.50932	6.5e-06	0.00387326
ENSG00000162630.5	B3GALT2	177.824	1.65007	0.445369	3.70495	0.000211434	0.0179866
ENSG00000224924.6	LINC00320	42.8732	1.65461	0.533677	3.10041	0.00193256	0.0456869
ENSG00000119013.9	NDUFB3	34.2202	1.65545	0.***************	3.29703	0.000977123	0.0340887
ENSG00000069509.6	FUNDC1	45.964	1.6655	0.451001	3.69291	0.000221705	0.0182323
ENSG00000162377.6	COA7	62.0179	1.66646	0.418658	3.98048	6.88e-05	0.00948394
ENSG00000202354.1	RNY3	113.888	1.66725	0.426855	3.90588	9.39e-05	0.0120919
ENSG00000084453.16	SLCO1A2	****************	1.67997	0.508515	3.30369	0.000954227	0.033882
ENSG00000136750.13	GAD2	272.862	1.71353	0.419595	4.08377	4.43e-05	0.00864163
ENSG00000137563.12	GGH	35.3929	1.73465	0.521328	3.32738	0.000876674	0.0332757
ENSG00000183036.11	PCP4	88.196	1.73577	0.456048	3.80612	0.000141165	0.0145317
ENSG00000129538.14	RNASE1	36.5739	1.74336	0.525322	3.31864	0.000904556	0.0332757
ENSG00000112695.11	COX7A2	98.4274	1.75836	0.350367	5.01863	5.2e-07	0.000646467
ENSG00000136960.12	ENPP2	****************	1.77955	0.530475	3.35465	0.000794668	0.0319131
ENSG00000166250.12	CLMP	32.6026	1.7977	0.534596	3.36272	0.000771784	0.0316555
ENSG00000174607.11	UGT8	114.502	1.80443	0.534685	3.37475	0.000738831	0.0315354
ENSG00000164124.10	TMEM144	278.243	1.80568	0.466394	3.87157	0.000108138	0.0129872
ENSG00000143248.13	RGS5	596.205	1.85039	0.364594	5.0752	3.87e-07	0.000592734
ENSG00000154864.12	PIEZO2	43.6033	1.85855	0.52999	3.50676	0.000453604	0.0257459
ENSG00000100362.13	PVALB	37.0917	2.02279	0.617192	3.27741	0.00104765	0.0351607
ENSG00000184258.7	CDR1	1953.24	2.08095	0.379313	5.48611	4.11e-08	0.000157644
ENSG00000165929.13	TC2N	38.9853	2.11964	0.***************	4.16909	3.06e-05	0.0073455
ENSG00000164600.7	NEUROD6	63.9829	2.12214	0.545559	3.88984	0.00010031	0.012412
ENSG00000171509.16	RXFP1	124.056	2.16316	0.487502	4.43723	9.11e-06	0.00449668
ENSG00000172673.10	THEMIS	32.0616	2.24121	0.546257	4.10285	4.08e-05	0.00833179
ENSG00000138741.11	TRPC3	47.0017	2.28781	0.613637	****************	0.000192788	0.0172377
ENSG00000283938.1	MIR3917	86.8282	2.31551	0.461629	5.01595	5.28e-07	0.000646467
ENSG00000162368.13	CMPK1	225.525		0.345127	4.31631	1.59e-05	0.00565634
ENSG00000035687.10	ADSS	153.13		0.301847	4.23638	2.27e-05	0.00618363
ENSG00000163683.12	SMIM14	181.642		0.324831	4.00265	6.26e-05	0.00935728
ENSG00000102401.20	ARMCX3	285.669		0.302703	3.79006	0.000150611	0.0149999
ENSG00000165169.11	DYNLT3	150.04		0.406728	3.78575	0.000153246	0.0150398
ENSG00000171951.5	SCG2	220.846		0.404296	3.68147	0.000231896	0.0186096
ENSG00000129636.12	ITFG1	353.05		0.367646	3.63993	0.000272709	0.020423
ENSG00000138138.13	ATAD1	280.401		0.308123	3.58466	0.000337516	0.0225599
ENSG00000148798.11	INA	777.952		0.433281	3.53189	0.0004126	0.0250215
ENSG00000196072.12	BLOC1S2	105.991		0.356149	3.52695	0.000420377	0.0253676
ENSG00000060982.15	BCAT1	251.273		0.35766	3.51358	0.000442114	0.025547
ENSG00000134986.13	NREP	352.372		0.343062	3.45656	0.000547122	0.0272301
ENSG00000241837.7	ATP5PO	182.273		0.325587	3.40778	0.000654941	0.0297149
ENSG00000108381.11	ASPA	80.3097		0.539349	3.40482	0.000662067	0.0297667
ENSG00000075945.13	KIFAP3	589.735		0.343935	3.38657	0.000707731	0.03096
ENSG00000111906.17	HDDC2	98.5208		0.347118	3.38414	0.000714013	0.03096
ENSG00000187325.5	TAF9B	86.8426		0.390834	3.36408	0.000768	0.0316555
ENSG00000198961.10	PJA2	2004.08		0.354394	3.32453	0.000885666	0.0332757
ENSG00000175497.16	DPP10	399.603		0.311485	3.26135	0.00110884	0.0358784
ENSG00000167863.12	ATP5PD	****************		0.339782	3.23361	0.00122236	0.0370642
ENSG00000187398.12	LUZP2	98.9375		0.417776	3.22965	0.00123941	0.0373041
ENSG00000107105.15	ELAVL2	310.817		0.330087	3.1656	0.00154764	0.0412111
ENSG00000123545.6	NDUFAF4	****************		0.382363	3.16081	0.00157329	0.0412111
ENSG00000180817.12	PPA1	241.668		0.380973	3.15431	0.00160877	0.0415769
ENSG00000103257.9	SLC7A5	342.843		0.354091	-5.34127	9.23e-08	0.000188445
ENSG00000173548.8	SNX33	85.6476		0.369968	-4.36967	1.24e-05	0.00508105
ENSG00000132470.14	ITGB4	222.076		0.480018	-3.88131	0.000103895	0.0127271
ENSG00000108551.5	RASD1	341.244		0.39583	-3.6239	0.000290191	0.0207885
ENSG00000100626.17	GALNT16	193.339		0.358246	-3.53837	0.000402604	0.024784
ENSG00000249592.5	AC139887.2	59.3772		0.43162	-3.4704	0.000519675	0.027038
ENSG00000183963.18	SMTN	62.4835		0.450493	-3.46437	0.000531481	0.0271529
ENSG00000143772.9	ITPKB	519.236		0.392583	-3.45893	0.000542321	0.0272301
ENSG00000270580.5	AC139256.2	152.553		0.374572	-3.3916	0.000694854	0.0308405
ENSG00000265690.7	AC074143.1	44.4037		0.454113	-3.35903	0.000782162	0.0317525
ENSG00000182272.12	B4GALNT4	173.627		0.337237	-3.23533	0.00121503	0.0370251
ENSG00000196502.11	SULT1A1	77.0471		0.35668	-3.1348	0.0017197	0.0431687
ENSG00000124782.20	RREB1	72.8245		0.495248	-3.12147	0.00179953	0.0439128
ENSG00000174332.5	GLIS1	38.6859		0.505307	-3.09087	0.00199569	0.0461268

## Sheet: Supplementary Data 2
# background genes in pathway	# genes from dataset	Category	Description	FDR Value	Term Name
11238	377	GO Component	cytoplasm	1.89e-13	GO.0005737
14286	430	GO Component	intracellular	4.79e-09	GO.0005622
679	50	GO Component	mitochondrial membrane	2.71e-08	GO.0031966
3337	144	GO Component	organelle membrane	2.71e-08	GO.0031090
722	51	GO Component	mitochondrial envelope	4.13e-08	GO.0005740
128	20	GO Component	inner mitochondrial membrane protein complex	1.06e-07	GO.0098800
530	41	GO Component	axon	1.6e-07	GO.0030424
1146	66	GO Component	organelle envelope	1.78e-07	GO.0031967
16271	462	GO Component	cell	5.27e-07	GO.0005623
1531	78	GO Component	mitochondrion	7.07e-07	GO.0005739
513	38	GO Component	organelle inner membrane	1.12e-06	GO.0019866
157	20	GO Component	myelin sheath	1.13e-06	GO.0043209
1047	59	GO Component	membrane protein complex	1.57e-06	GO.0098796
456	35	GO Component	mitochondrial inner membrane	1.57e-06	GO.0005743
93	15	GO Component	respirasome	3.52e-06	GO.0070469
251	24	GO Component	mitochondrial protein complex	5.23e-06	GO.0098798
4958	180	GO Component	cytosol	6.62e-06	GO.0005829
49	11	GO Component	proton-transporting two-sector ATPase complex	9.13e-06	GO.0016469
11244	344	GO Component	membrane-bounded organelle	1.13e-05	GO.0043227
21	8	GO Component	mitochondrial proton-transporting ATP synthase complex	1.33e-05	GO.0005753
1554	73	GO Component	whole membrane	2.21e-05	GO.0098805
85	13	GO Component	mitochondrial respirasome	2.95e-05	GO.0005746
8420	270	GO Component	membrane	3.21e-05	GO.0016020
2318	97	GO Component	vesicle	3.69e-05	GO.0031982
12432	369	GO Component	organelle	4.55e-05	GO.0043226
948	50	GO Component	secretory vesicle	6.25e-05	GO.0099503
2226	93	GO Component	cytoplasmic vesicle	6.25e-05	GO.0031410
79	12	GO Component	respiratory chain complex	6.31e-05	GO.0098803
1950	84	GO Component	bounding membrane of organelle	6.31e-05	GO.0098588
849	46	GO Component	synapse	7.02e-05	GO.0045202
1142	56	GO Component	neuron projection	0.0001	GO.0043005
4347	155	GO Component	endomembrane system	0.00012	GO.0012505
4792	167	GO Component	protein-containing complex	0.00016	GO.0032991
12193	359	GO Component	intracellular organelle	0.00022	GO.0043229
1900	78	GO Component	plasma membrane bounded cell projection	0.00063	GO.0120025
356	24	GO Component	transport vesicle	0.00063	GO.0030133
10365	311	GO Component	intracellular membrane-bounded organelle	0.00067	GO.0043231
203	17	GO Component	organelle outer membrane	0.00072	GO.0031968
354	23	GO Component	presynapse	0.0013	GO.0098793
172	15	GO Component	exocytic vesicle	0.0013	GO.0070382
115	12	GO Component	neuron projection terminus	0.0013	GO.0044306
828	41	GO Component	secretory granule	0.0013	GO.0030141
181	15	GO Component	mitochondrial outer membrane	0.0019	GO.0005741
103	11	GO Component	oxidoreductase complex	0.002	GO.1990204
743	37	GO Component	vesicle membrane	0.0023	GO.0012506
17	5	GO Component	proton-transporting two-sector ATPase complex, catalytic domain	0.0025	GO.0033178
724	36	GO Component	cytoplasmic vesicle membrane	0.0027	GO.0030659
1295	55	GO Component	catalytic complex	0.0033	GO.1902494
19	5	GO Component	respiratory chain complex IV	0.0036	GO.0045277
155	13	GO Component	synaptic vesicle	0.0042	GO.0008021
97	10	GO Component	axon terminus	0.0043	GO.0043679
46	7	GO Component	mitochondrial respiratory chain complex I	0.0043	GO.0005747
33	6	GO Component	cytochrome complex	0.0046	GO.0070069
181	14	GO Component	transport vesicle membrane	0.0048	GO.0030658
250	17	GO Component	distal axon	0.0049	GO.0150034
323	19	GO Component	secretory granule lumen	0.012	GO.0034774
6	3	GO Component	proton-transporting ATP synthase complex, catalytic core F(1)	0.013	GO.0045261
16	4	GO Component	mitochondrial respiratory chain complex IV	0.0149	GO.0005751
526	26	GO Component	cell body	0.0175	GO.0044297
100	9	GO Component	clathrin-coated vesicle membrane	0.0177	GO.0030665
83	8	GO Component	synaptic vesicle membrane	0.0204	GO.0030672
47	6	GO Component	spindle microtubule	0.0204	GO.0005876
8	3	GO Component	clathrin-sculpted gamma-aminobutyric acid transport vesicle membrane	0.0216	GO.0061202
172	12	GO Component	clathrin-coated vesicle	0.0225	GO.0030136
1474	56	GO Component	Golgi apparatus	0.0248	GO.0005794
88	8	GO Component	membrane coat	0.026	GO.0030117
21	4	GO Component	platelet dense granule	0.0291	GO.0042827
21	4	GO Component	clathrin vesicle coat	0.0291	GO.0030125
2	2	GO Component	UBC13-MMS2 complex	0.0319	GO.0031372
10	3	GO Component	astrocyte projection	0.032	GO.0097449
801	34	GO Component	Golgi subcompartment	0.0326	GO.0098791
11	3	GO Component	cytosolic proteasome complex	0.0391	GO.0031597
11	3	GO Component	mitochondrial proton-transporting ATP synthase complex, coupling factor F(o)	0.0391	GO.0000276
460	22	GO Component	neuronal cell body	0.0426	GO.0043025
40	5	GO Component	clathrin coat	0.0426	GO.0030118
1006	40	GO Component	cell junction	0.0426	GO.0030054
670	29	GO Component	perinuclear region of cytoplasm	0.0451	GO.0048471
731	31	GO Component	somatodendritic compartment	0.0451	GO.0036477
12	3	GO Component	clathrin coat of trans-Golgi network vesicle	0.0451	GO.0030130
6607	229	GO Function	protein binding	3.88e-05	GO.0005515
5592	196	GO Function	catalytic activity	0.00021	GO.0003824
120	14	GO Function	proton transmembrane transporter activity	0.0023	GO.0015078
700	39	GO Function	calcium ion binding	0.0026	GO.0005509
30	7	GO Function	ATPase activity, coupled to transmembrane movement of ions, rotational mechanism	0.0064	GO.0044769
13	5	GO Function	proton-transporting ATP synthase activity, rotational mechanism	0.0106	GO.0046933
1049	49	GO Function	transmembrane transporter activity	0.0106	GO.0022857
118	12	GO Function	ATPase-coupled transmembrane transporter activity	0.0133	GO.0042626
678	35	GO Function	kinase binding	0.0133	GO.0019900
884	42	GO Function	ion transmembrane transporter activity	0.0133	GO.0015075
103	11	GO Function	electron transfer activity	0.0133	GO.0009055
109	11	GO Function	oxidoreductase activity, acting on NAD(P)H	0.0167	GO.0016651
2460	90	GO Function	small molecule binding	0.0202	GO.0036094
2197	83	GO Function	enzyme binding	0.0202	GO.0019899
61	8	GO Function	cation-transporting ATPase activity	0.0202	GO.0019829
45	7	GO Function	NADH dehydrogenase (ubiquinone) activity	0.0202	GO.0008137
11878	342	GO Function	binding	0.0202	GO.0005488
1223	52	GO Function	transporter activity	0.0202	GO.0005215
354	21	GO Function	active transmembrane transporter activity	0.0226	GO.0022804
124	11	GO Function	ATPase activity, coupled to movement of substances	0.0237	GO.0043492
311	19	GO Function	ubiquitin protein ligase binding	0.0237	GO.0031625
599	30	GO Function	protein kinase binding	0.0237	GO.0019901
716	34	GO Function	oxidoreductase activity	0.0237	GO.0016491
832	38	GO Function	inorganic molecular entity transmembrane transporter activity	0.0237	GO.0015318
23	5	GO Function	cytochrome-c oxidase activity	0.0237	GO.0004129
1754	67	GO Function	identical protein binding	0.0261	GO.0042802
16	4	GO Function	oxidoreductase activity, acting on a sulfur group of donors, NAD(P) as acceptor	0.0373	GO.0016668
819	36	GO Function	pyrophosphatase activity	0.0429	GO.0016462
390	21	GO Function	monovalent inorganic cation transmembrane transporter activity	0.0429	GO.0015077
2097	76	GO Function	nucleotide binding	0.0429	GO.0000166
63	7	GO Function	clathrin binding	0.0432	GO.0030276
2696	93	GO Function	anion binding	0.0463	GO.0043168
440	39	GO Process	ribonucleotide metabolic process	1.48e-07	GO.0009259
242	29	GO Process	ribonucleoside monophosphate metabolic process	1.48e-07	GO.0009161
262	30	GO Process	nucleoside monophosphate metabolic process	1.48e-07	GO.0009123
100	19	GO Process	oxidative phosphorylation	1.48e-07	GO.0006119
400	38	GO Process	generation of precursor metabolites and energy	1.48e-07	GO.0006091
190	25	GO Process	ATP metabolic process	1.57e-07	GO.0046034
230	27	GO Process	purine ribonucleoside monophosphate metabolic process	2.23e-07	GO.0009167
425	37	GO Process	purine ribonucleotide metabolic process	2.62e-07	GO.0009150
1011	62	GO Process	organophosphate metabolic process	3.02e-07	GO.0019637
5281	198	GO Process	organonitrogen compound metabolic process	6.16e-07	GO.1901564
622	45	GO Process	drug metabolic process	6.16e-07	GO.0017144
576	43	GO Process	nucleotide metabolic process	6.16e-07	GO.0009117
2065	99	GO Process	phosphate-containing compound metabolic process	6.16e-07	GO.0006796
729	49	GO Process	membrane organization	8.13e-07	GO.0061024
221	25	GO Process	purine ribonucleoside triphosphate metabolic process	8.13e-07	GO.0009205
246	26	GO Process	nucleoside triphosphate metabolic process	1.29e-06	GO.0009141
217	24	GO Process	energy derivation by oxidation of organic compounds	2.07e-06	GO.0015980
662	44	GO Process	nucleobase-containing small molecule metabolic process	5.4e-06	GO.0055086
153	19	GO Process	cellular respiration	1.24e-05	GO.0045333
1779	84	GO Process	small molecule metabolic process	1.27e-05	GO.0044281
424	32	GO Process	mitochondrion organization	3e-05	GO.0007005
169	19	GO Process	electron transport chain	4.57e-05	GO.0022900
1699	79	GO Process	vesicle-mediated transport	5.5e-05	GO.0016192
78	13	GO Process	mitochondrial ATP synthesis coupled electron transport	6.5e-05	GO.0042775
96	14	GO Process	respiratory electron transport chain	9.41e-05	GO.0022904
577	37	GO Process	organophosphate biosynthetic process	0.00012	GO.0090407
202	20	GO Process	ribonucleotide biosynthetic process	0.00012	GO.0009260
17	7	GO Process	mitochondrial ATP synthesis coupled proton transport	0.00018	GO.0042776
5233	183	GO Process	localization	0.00021	GO.0051179
2306	96	GO Process	regulation of cellular component organization	0.00024	GO.0051128
27	8	GO Process	ATP synthesis coupled proton transport	0.00024	GO.0015986
123	15	GO Process	mitochondrial membrane organization	0.00024	GO.0007006
110	14	GO Process	ribonucleoside monophosphate biosynthetic process	0.00031	GO.0009156
1236	60	GO Process	phosphorylation	0.00033	GO.0016310
9569	297	GO Process	metabolic process	0.00036	GO.0008152
1083	54	GO Process	carbohydrate derivative metabolic process	0.00049	GO.1901135
189	18	GO Process	purine ribonucleotide biosynthetic process	0.00051	GO.0009152
100	13	GO Process	synaptic vesicle cycle	0.00052	GO.0099504
4130	149	GO Process	transport	0.00052	GO.0006810
316	24	GO Process	modulation of chemical synaptic transmission	0.00054	GO.0050804
137	15	GO Process	proton transmembrane transport	0.00059	GO.1902600
4248	152	GO Process	establishment of localization	0.00059	GO.0051234
35	8	GO Process	synaptic vesicle recycling	0.00085	GO.0036465
126	14	GO Process	positive regulation of synaptic transmission	0.00099	GO.0050806
600	35	GO Process	regulation of plasma membrane bounded cell projection organization	0.001	GO.0120035
8797	274	GO Process	cellular metabolic process	0.001	GO.0044237
932	47	GO Process	oxidation-reduction process	0.0012	GO.0055114
291	22	GO Process	nucleotide biosynthetic process	0.0012	GO.0009165
488	30	GO Process	positive regulation of nervous system development	0.0015	GO.0051962
98	12	GO Process	purine ribonucleoside monophosphate biosynthetic process	0.0015	GO.0009168
541	32	GO Process	behavior	0.0016	GO.0007610
443	28	GO Process	regulation of neuron projection development	0.0017	GO.0010975
817	42	GO Process	regulation of nervous system development	0.002	GO.0051960
846	43	GO Process	regulation of cell development	0.0021	GO.0060284
425	27	GO Process	positive regulation of neurogenesis	0.0021	GO.0050769
31	7	GO Process	cristae formation	0.0025	GO.0042407
743	39	GO Process	regulation of cellular catabolic process	0.0025	GO.0031329
223	18	GO Process	mitochondrial transport	0.0026	GO.0006839
44	8	GO Process	mitochondrial electron transport, NADH to ubiquinone	0.0027	GO.0006120
387	25	GO Process	establishment of organelle localization	0.0029	GO.0051656
2206	87	GO Process	nervous system development	0.0029	GO.0007399
867	43	GO Process	regulation of cellular component biogenesis	0.0032	GO.0044087
75	10	GO Process	ATP biosynthetic process	0.0032	GO.0006754
595	33	GO Process	regulation of neuron differentiation	0.0033	GO.0045664
491	29	GO Process	positive regulation of cell development	0.0033	GO.0010720
1616	68	GO Process	establishment of localization in cell	0.0034	GO.0051649
14652	413	GO Process	cellular process	0.0035	GO.0009987
5459	180	GO Process	positive regulation of biological process	0.0045	GO.0048518
2180	85	GO Process	cellular localization	0.0048	GO.0051641
218	17	GO Process	establishment of vesicle localization	0.0054	GO.0051650
1370	59	GO Process	organonitrogen compound biosynthetic process	0.0057	GO.1901566
730	37	GO Process	regulation of neurogenesis	0.0063	GO.0050767
337	22	GO Process	positive regulation of neuron differentiation	0.0063	GO.0045666
101	11	GO Process	limbic system development	0.0063	GO.0021761
103	11	GO Process	nucleoside triphosphate biosynthetic process	0.0073	GO.0009142
766	38	GO Process	regulation of cellular localization	0.0074	GO.0060341
1235	54	GO Process	transmembrane transport	0.0074	GO.0055085
343	22	GO Process	positive regulation of cell projection organization	0.0074	GO.0031346
1422	60	GO Process	generation of neurons	0.0076	GO.0048699
184	15	GO Process	locomotory behavior	0.0076	GO.0007626
28	6	GO Process	synaptic vesicle endocytosis	0.0085	GO.0048488
691	35	GO Process	regulated exocytosis	0.0085	GO.0045055
1155	51	GO Process	regulation of organelle organization	0.0085	GO.0033043
107	11	GO Process	vesicle-mediated transport in synapse	0.0086	GO.0099003
1286	55	GO Process	positive regulation of developmental process	0.0096	GO.0051094
840	40	GO Process	regulation of catabolic process	0.0097	GO.0009894
5163	169	GO Process	cellular component organization	0.01	GO.0016043
237	17	GO Process	learning or memory	0.0107	GO.0007611
333	21	GO Process	regulation of cellular component size	0.0111	GO.0032535
995	45	GO Process	ion transmembrane transport	0.0112	GO.0034220
286	19	GO Process	regulation of autophagy	0.0115	GO.0010506
4898	161	GO Process	positive regulation of cellular process	0.0118	GO.0048522
240	17	GO Process	autophagy	0.0118	GO.0006914
1128	49	GO Process	positive regulation of cellular component organization	0.014	GO.0051130
2343	87	GO Process	cellular component assembly	0.0141	GO.0022607
774	37	GO Process	exocytosis	0.0141	GO.0006887
136	12	GO Process	positive regulation of epithelial cell migration	0.0145	GO.0010634
499	27	GO Process	transmembrane receptor protein tyrosine kinase signaling pathway	0.0149	GO.0007169
21	5	GO Process	axonal fasciculation	0.0165	GO.0007413
274	18	GO Process	cognition	0.017	GO.0050890
4726	155	GO Process	multicellular organism development	0.017	GO.0007275
1390	57	GO Process	intracellular transport	0.0171	GO.0046907
161	13	GO Process	regulation of synapse organization	0.0175	GO.0050807
1519	61	GO Process	neurogenesis	0.0177	GO.0022008
83	9	GO Process	mitochondrial transmembrane transport	0.0188	GO.1990542
908	41	GO Process	positive regulation of cell differentiation	0.0188	GO.0045597
4144	138	GO Process	system development	0.0207	GO.0048731
943	42	GO Process	oxoacid metabolic process	0.0207	GO.0043436
625	31	GO Process	carbohydrate derivative biosynthetic process	0.021	GO.1901137
5342	171	GO Process	cellular component organization or biogenesis	0.0219	GO.0071840
861	39	GO Process	central nervous system development	0.0232	GO.0007417
632	31	GO Process	negative regulation of cellular component organization	0.0244	GO.0051129
1292	53	GO Process	ion transport	0.0248	GO.0006811
3603	122	GO Process	cellular protein metabolic process	0.0249	GO.0044267
9135	271	GO Process	organic substance metabolic process	0.0254	GO.0071704
170	13	GO Process	membrane fusion	0.0254	GO.0061025
692	33	GO Process	head development	0.0254	GO.0060322
263	17	GO Process	regulation of cell morphogenesis involved in differentiation	0.0254	GO.0010769
339	20	GO Process	response to metal ion	0.0261	GO.0010038
89	9	GO Process	establishment of synaptic vesicle localization	0.0262	GO.0097480
89	9	GO Process	synaptic vesicle transport	0.0262	GO.0048489
365	21	GO Process	post-translational protein modification	0.0262	GO.0043687
71	8	GO Process	aerobic respiration	0.0264	GO.0009060
698	33	GO Process	enzyme linked receptor protein signaling pathway	0.0276	GO.0007167
8808	262	GO Process	primary metabolic process	0.0279	GO.0044238
343	20	GO Process	positive regulation of cellular catabolic process	0.0286	GO.0031331
4194	138	GO Process	protein metabolic process	0.0289	GO.0019538
318	19	GO Process	vesicle organization	0.0289	GO.0016050
477	25	GO Process	regulation of cytoskeleton organization	0.0294	GO.0051493
2524	90	GO Process	regulation of localization	0.0295	GO.0032879
73	8	GO Process	regulation of potassium ion transmembrane transport	0.0296	GO.1901379
40	6	GO Process	long-term synaptic potentiation	0.0297	GO.0060291
26	5	GO Process	protein transport within lipid bilayer	0.0297	GO.0032594
222	15	GO Process	cellular response to oxidative stress	0.03	GO.0034599
510	26	GO Process	endocytosis	0.0327	GO.0006897
457	24	GO Process	carbohydrate metabolic process	0.0342	GO.0005975
6	3	GO Process	regulation of wound healing, spreading of epidermal cells	0.0351	GO.1903689
115	10	GO Process	response to fibroblast growth factor	0.0356	GO.0071774
251	16	GO Process	positive regulation of neuron projection development	0.0356	GO.0010976
96	9	GO Process	regulation of protein localization to cell periphery	0.0379	GO.1904375
77	8	GO Process	cellular amino acid biosynthetic process	0.038	GO.0008652
3559	119	GO Process	regulation of biological quality	0.0381	GO.0065008
574	28	GO Process	organelle localization	0.0381	GO.0051640
2999	103	GO Process	cellular protein modification process	0.0381	GO.0006464
464	24	GO Process	regulation of anatomical structure size	0.0391	GO.0090066
97	9	GO Process	dicarboxylic acid metabolic process	0.0391	GO.0043648
437	23	GO Process	monovalent inorganic cation transport	0.0391	GO.0015672
60	7	GO Process	neuron projection extension	0.0392	GO.1990138
901	39	GO Process	regulation of protein localization	0.0399	GO.0032880
118	10	GO Process	neuron migration	0.0399	GO.0001764
209	14	GO Process	regulation of epithelial cell migration	0.0422	GO.0010632
442	23	GO Process	regulation of cell morphogenesis	0.0436	GO.0022604
335	19	GO Process	glycerophospholipid metabolic process	0.0436	GO.0006650
164	12	GO Process	regulation of synaptic plasticity	0.0443	GO.0048167
337	19	GO Process	endomembrane system organization	0.0457	GO.0010256
237	15	GO Process	telencephalon development	0.048	GO.0021537
46	6	GO Process	regulation of synaptic vesicle cycle	0.0488	GO.0098693
144	11	GO Process	cellular carbohydrate metabolic process	0.0488	GO.0044262
366	20	GO Process	forebrain development	0.0488	GO.0030900
82	8	GO Process	regulation of axon extension	0.0491	GO.0030516
31	5	GO Process	positive regulation of establishment of protein localization to mitochondrion	0.0499	GO.1903749
142	26	KEGG Pathways	Parkinson's disease	2.78e-11	hsa05012
131	25	KEGG Pathways	Oxidative phosphorylation	2.78e-11	hsa00190
168	27	KEGG Pathways	Alzheimer's disease	4.89e-11	hsa05010
193	28	KEGG Pathways	Huntington's disease	1.25e-10	hsa05016
228	28	KEGG Pathways	Thermogenesis	3.52e-09	hsa04714
149	21	KEGG Pathways	Non-alcoholic fatty liver disease (NAFLD)	8.11e-08	hsa04932
1250	66	KEGG Pathways	Metabolic pathways	1.9e-06	hsa01100
44	8	KEGG Pathways	Cysteine and methionine metabolism	0.0014	hsa00270
148	14	KEGG Pathways	Retrograde endocannabinoid signaling	0.0018	hsa04723
61	9	KEGG Pathways	Synaptic vesicle cycle	0.0018	hsa04721
35	6	KEGG Pathways	Alanine, aspartate and glutamate metabolism	0.0125	hsa00250
76	8	KEGG Pathways	Cardiac muscle contraction	0.0269	hsa04260
17	4	KEGG Pathways	2-Oxocarboxylic acid metabolism	0.0343	hsa01210
30	5	KEGG Pathways	Citrate cycle (TCA cycle)	0.0343	hsa00020
50	6	KEGG Pathways	Amyotrophic lateral sclerosis (ALS)	0.0482	hsa05014
153	28	NetworkNeighborAL	Oxidative phosphorylation	1.72e-11	CL.22327
59	13	NetworkNeighborAL	proton-transporting two-sector ATPase complex, and potassium:proton exchanging ATPase activity	1.18e-05	CL.22515
53	12	NetworkNeighborAL	proton-transporting two-sector ATPase complex	2.38e-05	CL.22516
94	15	NetworkNeighborAL	respirasome	2.68e-05	CL.22328
23	8	NetworkNeighborAL	cytochrome complex, and Cytochrome c oxidase subunit VII	0.00017	CL.22448
24	8	NetworkNeighborAL	proton-transporting ATP synthase complex	0.00019	CL.22571
17	7	NetworkNeighborAL	Formation of ATP by chemiosmotic coupling	0.00026	CL.22573
12	6	NetworkNeighborAL	mitochondrial ATP synthesis coupled proton transport	0.00051	CL.22576
10	5	NetworkNeighborAL	respiratory chain complex IV	0.0029	CL.22452
34	7	NetworkNeighborAL	tricarboxylic acid cycle, and lactate dehydrogenase activity	0.0073	CL.21101
6	4	NetworkNeighborAL	mitochondrial ATP synthesis coupled proton transport	0.0077	CL.22588
107	11	NetworkNeighborAL	Carbon metabolism, and Pyruvate metabolism	0.0184	CL.21012
30	6	NetworkNeighborAL	mitochondrial respiratory chain complex I	0.0228	CL.22335
19	5	NetworkNeighborAL	mitochondrial respiratory chain complex I	0.0242	CL.22337
200	15	NetworkNeighborAL	mixed, incl. Clathrin-mediated endocytosis, and neurotransmitter secretion	0.0294	CL.19104
101	10	NetworkNeighborAL	Carbon metabolism, and Pyruvate metabolism	0.0361	CL.21013
12	4	NetworkNeighborAL	malate metabolic process, and L-lactate dehydrogenase	0.0394	CL.21142
158	27	Reactome Pathways	The citric acid (TCA) cycle and respiratory electron transport	1.05e-11	HSA-1428517
211	16	SMART Domains	Immunoglobulin C-2 Type	0.0425	SM00408
48	7	SMART Domains	Kazal type serine protease inhibitors	0.0443	SM00280
11	4	SMART Domains	Follistatin-N-terminal domain-like	0.0443	SM00274
3335	155	UniProt Keywords	Acetylation	1.98e-11	KW-0007
289	27	UniProt Keywords	Mitochondrion inner membrane	6e-06	KW-0999
1154	62	UniProt Keywords	Mitochondrion	9.26e-06	KW-0496
1973	88	UniProt Keywords	Transport	3.5e-05	KW-0813
8067	261	UniProt Keywords	Phosphoprotein	7.73e-05	KW-0597
64	11	UniProt Keywords	Respiratory chain	0.00014	KW-0679
50	10	UniProt Keywords	Hydrogen ion transport	0.00014	KW-0375
10225	314	UniProt Keywords	Alternative splicing	0.00014	KW-0025
6985	224	UniProt Keywords	Membrane	0.0013	KW-0472
107	12	UniProt Keywords	Electron transport	0.0017	KW-0249
564	29	UniProt Keywords	Cytoplasmic vesicle	0.0171	KW-0968
142	12	UniProt Keywords	Autophagy	0.0171	KW-0072
4979	161	UniProt Keywords	Cytoplasm	0.0177	KW-0963
126	11	UniProt Keywords	Mitochondrion outer membrane	0.0181	KW-1000
400	22	UniProt Keywords	Synapse	0.026	KW-0770
6	3	UniProt Keywords	CF(1)	0.0277	KW-0139
28	5	UniProt Keywords	Hypogonadotropic hypogonadism	0.0285	KW-1016
16	4	UniProt Keywords	ATP synthesis	0.0287	KW-0066
17	4	UniProt Keywords	2Fe-2S	0.0329	KW-0001
736	33	UniProt Keywords	Cell junction	0.0365	KW-0965
622	29	UniProt Keywords	Ion transport	0.0374	KW-0406
19	4	UniProt Keywords	Kallmann syndrome	0.0392	KW-0956
1758	65	UniProt Keywords	Nucleotide-binding	0.0392	KW-0547
569	27	UniProt Keywords	Magnesium	0.0392	KW-0460
19	4	UniProt Keywords	Aminotransferase	0.0392	KW-0032
813	35	UniProt Keywords	Lipoprotein	0.0393	KW-0449
3817	124	UniProt Keywords	Disease	0.0397	KW-9995

## Sheet: Supplementary Data 3
Naïve	Mild EAE	Severe EAE
0610010F05Rik	1810014B01Rik	1700022I11Rik
1810014B01Rik	2610005L07Rik	2610507B11Rik
2610005L07Rik	2610507B11Rik	4731419I09Rik
2610507B11Rik	4930402H24Rik	5031410I06Rik
4833422C13Rik	4932443L11Rik	6820431F20Rik
4930488L21Rik	4933406I18Rik	A2m
4930544M13Rik	4933427D14Rik	Aatk
4930555F03Rik	5031410I06Rik	Abat
4930578G10Rik	5031439G07Rik	Abca2
4933406I18Rik	6820431F20Rik	Abhd8
4933427D14Rik	9530068E07Rik	Ablim1
5031410I06Rik	A2m	Ablim2
5031439G07Rik	A830018L16Rik	Abr
9330159F19Rik	Aak1	Acly
9330182L06Rik	Aars	Aco2
9430041J12Rik	Aatk	Adam23
A230006K03Rik	Abat	Add1
A330023F24Rik	Abca1	Adgrb1
A530058N18Rik	Abca2	Adgrl1
Aagab	Abca7	Agt
Aatk	Abcc5	Ahcyl1
Abat	Abcf1	Ahdc1
Abca2	Abcf3	Ahnak
Abca7	Abi1	Ahnak2
Abca8b	Ablim1	Akap6
Abcb1a	Ablim2	Akr1a1
Abcc5	Abr	Akt1
Abcc9	Acin1	Alcam
Abcf2	Aco2	Aldoa
Abhd2	Acsl6	Amz1
Ablim1	Actb	Ank
Ablim2	Actg1	Ank1
Abr	Actn1	Ank2
Acer3	Actn4	Ank3
Acin1	Actr1b	Ankrd12
Acly	Adam11	Anxa3
Aco2	Adam22	Aplp1
Acot7	Adam23	Aplp2
Acsl3	Adamts10	App
Acsl6	Adarb2	Aqp4
Actr3	Adcy7	Arhgap32
Actr3b	Adcy9	Arhgef1
Adam11	Add1	Arhgef10
Adam22	Add3	Arhgef2
Adam23	Adgrb1	Arhgef4
Adamts10	Adgrb2	Arid5b
Adap1	Adgrb3	Arpc1b
Adarb2	Adgrg6	Arpc2
Adcy2	Adgrl1	Arrb2
Adgrb1	Adgrl3	Atp1a1
Adgrb3	Adssl1	Atp1a3
Adgrf5	Aebp1	Atp1b2
Adgrl1	Afap1	Atp1b3
Adgrl3	Afap1l2	Atp2a2
Adgrl4	Afdn	Atp2b1
Afap1	Aff3	Atp2b2
Afdn	Aff4	Atp5a1
Aff3	Agap1	Atxn2
Aff4	Agpat3	AU020206
Afg1l	Agrn	Bace1
Agap1	Ahcyl1	Basp1
Agap2	Ahi1	Baz2b
Agrn	Ahnak	Bgn
Ahcyl1	Ahnak2	Brsk1
Ahdc1	Aifm3	Bsg
Ahnak	Airn	C1qa
Aifm3	Ak2	C1qb
Aig1	Akap12	C1qc
Airn	Akap13	C3
Akap12	Akap6	C330021F23Rik
Akap6	Akap8	C4a
Akap8	Akap8l	C4b
Akap8l	Akap9	Cacna1a
Akap9	Akt1	Cadm2
Akt1	Akt3	Calm1
Aldoa	Aldoa	Calm2
Aldoc	Aldoc	Calm3
Amz1	Amz1	Camk2g
Ank1	Anapc5	Camta1
Ank2	Ank	Capn2
Ank3	Ank1	Capns1
Ankfn1	Ank2	Cblb
Ankrd12	Ank3	Ccdc88a
Ankrd13b	Ankrd12	Ccdc92
Ankrd17	Ankrd24	Cd74
Ankrd24	Ankrd52	Cd81
Ankrd40	Anks1b	Cdc42bpa
Anks1	Ankzf1	Cdk14
Anks1b	Anln	Cdk5rap2
Ano3	Ano3	Cds2
Ano6	Ano8	Celf2
Ano8	Anp32a	Celsr2
Antxr1	Anxa11	Cep85
Ap3b1	Ap2a1	Cgnl1
Ap3b2	Ap2m1	Chd3
Ap3d1	Ap3b2	Chd9
Apba1	Ap3d1	Chmp4b
Apc	Apba2	Cic
Aplp1	Apc	Ckmt1
Aplp2	Aplp1	Cldn11
App	Aplp2	Clip3
Appl2	App	Clk2
Arfgef1	Aqp4	Clstn1
Arhgap20	Arf1	Clstn3
Arhgap21	Arglu1	Clu
Arhgap23	Arhgap15	Cnbd2
Arhgap24	Arhgap23	Cnn3
Arhgap26	Arhgap24	Cnp
Arhgap42	Arhgap25	Col16a1
Arhgef1	Arhgap26	Col1a1
Arhgef10	Arhgap35	Col1a2
Arhgef12	Arhgap45	Col4a2
Arhgef2	Arhgdia	Copg2
Arhgef25	Arhgdib	Coro2b
Arhgef28	Arhgdig	Cox5a
Arhgef4	Arhgef1	Cpeb4
Arhgef6	Arhgef10	Cplx1
Arid1a	Arhgef12	Cryab
Arid5b	Arhgef2	Csf1r
Arl13b	Arhgef25	Ctnnb1
Armc8	Arhgef4	Ctsa
Arnt	Arhgef40	Ctsb
Arnt2	Arid1a	Ctsc
Arpp21	Arid4b	Ctsh
Arrb1	Arid5b	Ctsz
Asap1	Arl13b	Cyfip2
Ash1l	Arl8a	Dctn1
Asic2	Arnt	Ddhd1
Asmt	Arpc1a	Dennd5a
Asph	Arpc1b	Disp2
Astn1	Arrb1	Dlg2
Astn2	Arrb2	Dlgap1
Atg16l1	Asap1	Dnaja1
Atg4a	Asap2	Dnajc6
Atp1a1	Asap3	Dpp6
Atp1a3	Ash1l	Dpysl2
Atp1b1	Asic2	Dscam
Atp1b2	Aspscr1	Dst
Atp2a2	Astn1	Dync1h1
Atp2b1	Asxl2	Eef1a2
Atp2b2	Atad3a	Egln1
Atp2c1	Atg16l1	Ehbp1
Atp5a1	Atg4a	Eif1
Atp5b	Atp11c	Eif4a2
Atp5h	Atp13a2	Eif4g1
Atp5o	Atp1a1	Eif4g2
Atp6v1d	Atp1a3	Elavl3
Atp6v1e1	Atp1b1	Enah
Atp8a1	Atp1b2	Endod1
Atp8a2	Atp1b3	Eno2
Atp9a	Atp2a2	Enpp2
Atp9b	Atp2b1	Epo
Atpif1	Atp2b2	Evl
Atrnl1	Atp5a1	Fabp5
Atrx	Atp5b	Fads2
Atxn1	Atp5g3	Fam120a
Atxn2l	Atp5j	Fam168b
Atxn7l1	Atp5o	Fkbp8
Atxn7l3	Atp6v0a2	Flywch1
Auh	Atp6v1e1	Fn1
Aup1	Atp8a1	Fnbp1
Axl	Atp9a	Frmd4a
B130055M24Rik	Atpaf1	Frmd5
B830012L14Rik	Atpif1	G3bp1
Bach2	Atrnl1	Gaa
Bag3	Atrx	Gab2
Baz1b	Atxn10	Gabbr1
Baz2a	Atxn2	Gap43
Baz2b	Atxn2l	Gcc1
BC005624	Atxn7l3	Gfm1
Bcan	Aup1	Gm14387
Bcas1	Auts2	Gm15283
Bclaf1	Axl	Gm20388
Begain	B130055M24Rik	Gm20458
Bend6	Baalc	Gm20498
Bicdl1	Bag6	Gm21092
Bin1	Baiap3	Gm21811
Bnip3l	Basp1	Gm21984
Bptf	Baz1b	Gm23119
Braf	Baz2a	Gm3448
Brd2	Baz2b	Gm4070
Brd4	BC005624	Gm47283
Brd7	Bcan	Gm5620
Brinp3	Bcas1	Gnao1
Brsk1	Bclaf1	Gnaq
Brsk2	Bend6	Gnas
Bsg	Bin1	Gnb1
C4b	Bmpr2	Golga4
Cabp1	Bms1	Gphn
Cacna1a	Bptf	Gpi1
Cacna1c	Braf	Gpm6b
Cacna1e	Brd2	Gpr37l1
Cacna2d1	Brd4	Grin1
Cacna2d2	Brd9	Grk2
Cacna2d3	Brsk1	Grn
Cacnb2	Bsg	Gsk3b
Cacnb4	Btf3	Gvin1
Cadm2	C1qa	H2-Aa
Cadps	C1qb	H2-D1
Cald1	C1qc	H2-K1
Calm1	C3	Hcn2
Calm2	C4a	Hectd4
Calm3	C4b	Hipk2
Caln1	Cab39	Hk1
Calr	Cacna1a	Hnrnpa1
Camk1d	Cacna1b	Hnrnpf
Camk2b	Cacna2d2	Hnrnpk
Camkmt	Cacna2d3	Hs2st1
Camkv	Cacnb2	Hsp90aa1
Camsap2	Cacnb4	Hsp90ab1
Camta1	Cadm2	Hsp90b1
Capn2	Calcoco1	Hspa8
Caprin1	Calm1	Hspb1
Car10	Calm2	Huwe1
Car2	Calm3	Ids
Carmil3	Calr	Igsf8
Cblb	Calu	Immt
Cc2d2a	Camk2b	Inf2
Ccdc141	Camk2d	Iqsec1
Ccdc50	Camk2g	Iqsec3
Ccdc6	Camkmt	Itgb5
Ccdc88a	Camkv	Itm2c
Ccdc9	Camsap2	Jund
Ccdc92	Camta1	Kcna1
Ccp110	Canx	Kcnc3
Ccser1	Capn2	Kcnj10
Cd81	Capns1	Kcnq1
Cd99l2	Caprin1	Kif1a
Cdc37l1	Car2	Kif1b
Cdc42bpa	Carmil3	Kif1c
Cdc42bpb	Cavin1	Kif3c
Cdh12	Cc2d1a	Kif5a
Cdh13	Ccdc12	Kif5b
Cdh18	Ccdc146	Kif5c
Cdh20	Ccdc47	Klc1
Cdh4	Ccdc82	Klc2
Cdk12	Ccdc88a	Klk6
Cdk14	Ccdc9	Kmt2e
Cdk16	Ccdc92	Lamp1
Cdk17	Cchcr1	Lcor
Cdk5	Ccnl2	Lcp1
Cdon	Cd74	Lgi3
Celf2	Cd80	Lgmn
Celf4	Cd81	Limch1
Cend1	Cd82	Lpp
Cep112	Cd84	Lrp1
Cep131	Cdan1	Lrrc8a
Cep164	Cdc37l1	Lsamp
Cep250	Cdc42bpa	Luc7l
Cep290	Cdc42bpb	Lyz2
Cep350	Cdh18	Macf1
Cep83	Cdh4	Madd
Cers2	Cdk11b	Map1a
Cgnl1	Cdk13	Map1b
Chchd3	Cdk14	Map2
Chchd6	Cdk16	Map4
Chd2	Cdk17	Map7d1
Chd3	Cdk5	Mapk8ip1
Chd4	Cdk9	Mapt
Chd5	Cdr2l	March1
Chd6	Cdv3	Mbp
Chd9	Celf2	Meg3
Chga	Cep131	Mfap1a
Chgb	Cep164	Mlf2
Chpt1	Cep250	Morf4l1
Chrm2	Cep290	Mpeg1
Chst8	Cep295	Mprip
Chsy3	Cep85	Mrfap1
Cic	Cerk	Msn
Cit	Cers2	Mycbp2
Ckap5	Cfdp1	Myh9
Ckb	Cfh	Myl6
Ckmt1	Cfl1	Myo9b
Clasp2	Cgnl1	Naca
Clasrp	Chd2	Nacc2
Cldn14	Chd3	Nap1l1
Cldn34c2	Chd4	Nars
Cldn34c3	Chd5	Nat8l
Clic4	Chd6	Nbea
Clint1	Chd7	Ncdn
Clip3	Chd9	Nckap1
Clk2	Chga	Ncor2
Clptm1	Chgb	Ndrg1
Clstn1	Chl1	Ndrg2
Clstn2	Chmp4b	Ndrg3
Clstn3	Chmp5	Ndufb6
Cltb	Chsy3	Nedd4
Clu	Chtop	Nf2
Cmip	Cic	Nfasc
Cnot3	Cit	Nfic
Cnp	Ciz1	Nfix
Cntn5	Ckb	Nipbl
Cntn6	Ckmt1	Nisch
Cntnap1	Clasp1	Nmt1
Cntnap2	Clasrp	Nop53
Cntnap4	Clcn2	Npas3
Cobl	Clcn3	Npc2
Col11a1	Cldn11	Nptn
Col11a2	Clip1	Nrbp2
Col16a1	Clip3	Nsf
Col24a1	Clk1	Ntrk2
Col26a1	Clk2	Nuak1
Col27a1	Clk4	Ociad1
Col4a1	Clptm1	Odf2l
Col4a2	Clstn1	Ogdh
Col4a3bp	Clstn3	Pabpc1
Col6a1	Clta	Pacs2
Col7a1	Cltc	Pacsin1
Cope	Clu	Pafah1b1
Copg2	Cnbd2	Pam
Coro6	Cnn3	Parp8
Cox6b1	Cnot3	Pbxip1
Cpe	Cnp	Pcp4l1
Cpeb1	Cntn1	Pdia3
Cplx1	Cntn2	Pea15a
Cpne6	Cntnap1	Peg3
Cpsf1	Cntnap2	Pex5l
Cpsf6	Cntrl	Pfkp
Crebbp	Cobl	Phf24
Crocc	Col11a1	Phldb1
Csmd1	Col11a2	Phlpp1
Csmd2	Col16a1	Pitpnm1
Csmd3	Col1a1	Pkp4
Csnk1a1	Col1a2	Pld3
Csnk1g2	Col24a1	Plec
Cstf2	Col27a1	Pnisr
Ctnna2	Col3a1	Pnkd
Ctnna3	Col4a1	Ppfia4
Ctnnd2	Col4a2	Ppfibp1
Cuedc2	Col4a3bp	Ppia
Cul3	Col5a2	Ppm1a
Cwc27	Col5a3	Ppp1r16b
Cxcl12	Col6a1	Ppp1r9b
Cyfip2	Col7a1	Prkar1a
Cyp4x1	Copa	Prpf40b
Daam2	Cope	Prrc2a
Dact3	Copg2	Prrc2c
Dbn1	Coro2b	Prune2
Dbnl	Coro6	Psmc1
Dcaf1	Cox5a	Ptms
Dcaf7	Cox6b1	Ptn
Dcaf8	Cpe	Ptpra
Dcc	Cpeb3	Ptprg
Dclk1	Cpeb4	Ptprs
Dctn1	Cplx1	Pura
Dctn2	Cpne6	Pygb
Ddhd1	Cpsf1	Pygm
Ddx17	Crebbp	Qk
Ddx23	Crebrf	Qtrt2
Ddx24	Crocc	R3hdm2
Ddx39b	Cryab	Rab10
Ddx3x	Csde1	Rab11a
Ddx46	Csf1r	Rab11fip4
Ddx5	Csmd1	Rab14
Dennd5a	Csmd3	Rab2b
Dennd6b	Csnk1a1	Rab6b
Dgkb	Cstf2	Rack1
Dgki	Ctnna2	Ranbp1
Dgkq	Ctnnd2	Rbbp6
Dhx8	Ctsa	Rell2
Dip2a	Ctsb	Rims2
Dip2b	Ctss	Rnd2
Dis3l2	Ctsz	Rnf10
Disp2	Cttn	Rnf157
Dixdc1	Cux1	Rora
Dlg2	Cyfip1	Rpgrip1l
Dlg4	Cyfip2	Rpl10a
Dlgap1	Cyth1	Rpl12
Dmd	D5Ertd579e	Rpl13a
Dmtn	D8Ertd738e	Rpl14
Dnajc6	Daam2	Rpl15
Dnm1	Dab1	Rpl28
Dnm1l	Dancr	Rpl32
Dnm3	Dazap1	Rpl4
Dnmt3a	Dbn1	Rpl6
Dock10	Dbnl	Rpl8
Dock3	Dbp	Rplp2
Dock6	Dcaf11	Rps15
Dock9	Dcaf8	Rps16
Dpp10	Dclk1	Rps19
Dpp6	Dcn	Rps2
Dpy19l4	Dctn1	Rps20
Dpysl2	Dctn2	Rps24
Drap1	Ddhd1	Rps25
Dscam	Ddx17	Rps3
Dscaml1	Ddx23	Rps5
Dst	Ddx24	Rps9
Dtna	Ddx39b	Rpsa
Dtnb	Ddx3x	Rrbp1
Dvl1	Ddx46	Rtl8b
Dync1h1	Ddx5	Rtn1
Dync1i1	Dennd1a	Rtn3
Dync1li2	Dennd5a	S100b
Dynll2	Dennd6b	Safb2
Dynlrb2	Dgkb	Samhd1
Dyrk1a	Dgkq	Scd1
Eapp	Dgkz	Scd2
Ece1	Dhx16	Scn1b
Edil3	Dhx38	Scn8a
Ednrb	Dhx40	Scyl3
Eef1a2	Dido1	Sdc3
Eef1b2	Dip2a	Sdc4
Eef1g	Dis3l2	Sdha
Eef2	Disp2	Sem1
Efna5	Dlc1	Sema6d
Efr3b	Dlg2	Sept3
Egfem1	Dlg4	Serbp1
Egfl7	Dlgap1	Serinc3
Ehmt1	Dlgap2	Serinc4
Ehmt2	Dlst	Serpina3n
Eif1	Dmd	Serpine2
Eif3a	Dmpk	Setd2
Eif3b	Dmtn	Sez6l
Eif3g	Dmxl2	Sez6l2
Eif4a1	Dnajc6	Sipa1l1
Eif4a2	Dnm1	Sirt2
Eif4b	Dnm1l	Slain1
Eif4g1	Dnm2	Slc1a2
Eif4g2	Dnm3	Slc22a17
Eif4g3	Dnmt1	Slc24a2
Eif5b	Dnmt3a	Slc25a23
Eipr1	Dock1	Slc38a1
Elavl3	Dock10	Slc38a10
Elavl4	Dock2	Slc4a3
Elfn1	Dock3	Slc4a4
Elmo1	Dock4	Snap25
Elp4	Dock6	Snhg11
Eml1	Dock9	Snhg17
Eml2	Dot1l	Snrnp70
Eml6	Dpp6	Sntg1
Enah	Dpp8	Snx3
Eno2	Dpp9	Snx5
Enox1	Dpysl2	Soga3
Enpp2	Drosha	Son
Entpd3	Dscam	Sorl1
Entpd7	Dst	Spag9
Ep400	Dtna	Sparc
Epas1	Dtx3	Spin1
Epb41	Dvl1	Spock1
Epb41l1	Dvl3	Spock2
Epb41l3	Dync1h1	Sptan1
Ephb1	Dync1li2	Sptbn1
Epn1	Dynll1	Srcap
Epn2	Dynll2	Srrm1
Epo	Dyrk1a	Srrm2
Eps15	Ebf1	Srsf5
Eps15l1	Ece1	Ssh2
Erbb4	Edil3	St3gal2
Erbin	Eea1	Stab1
Erc2	Eef1a2	Stag1
Ermn	Eef1b2	Stat3
Esrrg	Eef1g	Strbp
Etl4	Eef2	Stx4a
Evc2	Efna5	Stxbp1
Evl	Efr3b	Stxbp2
Exoc3	Ehmt1	Sulf2
Exoc6b	Ehmt2	Syn1
Ext1	Ei24	Syn3
Faim2	Eif1	Syne1
Fam155a	Eif2ak3	Syp
Fam160a2	Eif3a	Syt11
Fam193a	Eif3b	Syt2
Fam20a	Eif3c	Tacc1
Farp1	Eif3f	Tagln3
Fasn	Eif3g	Tbc1d5
Fat3	Eif3j1	Tcf12
Fbf1	Eif4a1	Tcf20
Fbxo11	Eif4a2	Tcp1
Fbxo25	Eif4b	Tenm4
Fcho1	Eif4g1	Tex2
Fez1	Eif4g2	Tgfbi
Fgf12	Eif4g3	Tgoln1
Fgf14	Eif5	Thra
Fgfr2	Eif5a2	Tiam2
Fhit	Eipr1	Timp2
Filip1	Elavl3	Tlcd1
Fip1l1	Elp4	Tmbim6
Flot1	Eml2	Tmcc2
Flt1	Eml6	Tmem132d
Fn1	Enah	Tmem178b
Fn3k	Eno1	Tmem259
Fnbp1	Eno2	Tmem30a
Frmd4a	Enox1	Tmem88b
Frmd4b	Enpp2	Tnik
Frmd5	Ensa	Tnk2
Frmpd1	Ep400	Tpt1
Fry	Epas1	Trim2
Fryl	Epb41	Trim37
Fus	Epb41l1	Trim39
Gab2	Epb41l2	Trpm4
Gabbr1	Epb41l3	Tshz2
Gabbr2	Epc2	Tspan3
Gabra1	Epha5	Ttc3
Gabra2	Ephb1	Ttll5
Gabrb1	Epn1	Ttyh1
Gabrb3	Epo	Tubb5
Galnt13	Eps15	Tulp2
Galnt6	Eps15l1	Tulp4
Galntl6	Erbb4	Tyrobp
Gap43	Erbin	Ube2e2
Gas5	Erc2	Ube3a
Gbf1	Ermn	Ubl3
Gdf11	Esyt1	Ubr4
Gdi1	Etl4	Usp15
Gfap	Etv3	Usp19
Gfra1	Evc2	Utrn
Gga3	Evl	Vamp1
Ggnbp2	Ewsr1	Vamp2
Ginm1	Exoc5	Vdac1
Git1	Exoc6b	Vim
Gja1	Ext1	Wasf3
Glra1	Eya2	Wdr1
Glul	Fabp5	Wdr17
Gm10220	Faim2	Wnk1
Gm10471	Fam155a	Wrap73
Gm10649	Fam32a	Xkr4
Gm13582	Farp1	Xpo6
Gm14392	Farsa	Ybx1
Gm14408	Fbf1	Ybx3
Gm14858	Fbxl19	Ywhag
Gm16867	Fbxo11	Ywhaq
Gm1979	Fbxo25	Zeb2
Gm20388	Fcho1	Zfand3
Gm20498	Fes	Zfp36l2
Gm20517	Fgd3	Zfp973
Gm20521	Fgf12	Zfp981
Gm21092	Fgf14	Zranb3
Gm21671	Fgfr1
Gm21698	Fgfr1op2
Gm21984	Fgfr2
Gm24598	Fgfr3
Gm26871	Filip1
Gm26992	Firre
Gm3764	Fkbp8
Gm38393	Flna
Gm4070	Flot1
Gm44503	Flt3
Gm45837	Fmnl1
Gm47283	Fmnl2
Gm7347	Fn1
Gm7361	Fnbp1
Gm8098	Fndc3a
Gnao1	Fndc3b
Gnas	Fndc4
Gnb1	Foxo3
Gng2	Frmd4a
Gnl3	Frmd5
Gnl3l	Fry
Gnptab	Fryl
Golga4	Fsd1
Golgb1	Ftl1
Golim4	Fubp1
Gpatch8	Fus
Gpc5	Fut8
Gpc6	Fxr2
Gpi1	Fxyd5
Gpm6b	Fyb
Gpr158	Fyn
Gprasp1	Gaa
Gprc5b	Gab2
Gramd1a	Gabarapl1
Gramd3	Gabbr1
Gria1	Gabrb1
Gria2	Gabrb3
Gria3	Gak
Gria4	Galntl6
Grid1	Gap43
Grid2	Gas6
Grik2	Gas7
Grik3	Gatad2a
Grik5	Gatm
Grin1	Gdi1
Grin2a	Gfm1
Grin3a	Gfm2
Grip1	Gfra1
Grip2	Gga3
Gripap1	Ggnbp2
Grk2	Ggta1
Grm5	Ghitm
Grm7	Ginm1
Grm8	Git2
Gtf3c1	Gja1
Gucy1a2	Glra1
Hap1	Glud1
Hapln2	Glul
Hbb-bs	Glyr1
Hcn2	Gm10563
Hdac4	Gm10800
Hdac5	Gm11839
Hdgf	Gm12185
Hdgfl2	Gm12473
Hdgfl3	Gm13562
Hdlbp	Gm14305
Heatr5b	Gm14392
Hectd4	Gm14412
Hecw1	Gm15283
Hecw2	Gm15500
Heg1	Gm16279
Herc2	Gm17606
Herc3	Gm1976
Hif3a	Gm1979
Hip1	Gm20388
Hip1r	Gm20458
Hipk2	Gm20498
Hipk3	Gm20521
Hivep3	Gm20662
Hlcs	Gm20663
Hmcn1	Gm20683
Hmg20b	Gm20716
Hnrnpa2b1	Gm21698
Hnrnpdl	Gm21811
Hnrnph1	Gm21984
Hnrnpk	Gm23119
Hnrnpl	Gm24598
Hnrnpm	Gm26871
Hnrnpr	Gm26992
Hnrnpu	Gm2a
Hnrnpul1	Gm3448
Hnrnpul2	Gm38393
Hoxc4	Gm4070
Hoxc5	Gm43302
Hp1bp3	Gm45837
Hs2st1	Gm47283
Hs6st3	Gm4735
Hsf4	Gm5577
Hsp90aa1	Gm5862
Hsp90b1	Gm7347
Hspa8	Gna12
Hspa9	Gnai2
Hspg2	Gnao1
Htr2c	Gnaq
Huwe1	Gnas
Idh3g	Gnb1
Iffo1	Gnl3l
Ift140	Gns
Ift22	Golga2
Ift46	Golga4
Ift74	Golgb1
Igf1r	Golim4
Igsf8	Gon4l
Igsf9b	Gpatch8
Ik	Gpc5
Ikbkb	Gpc6
Il1rap	Gphn
Il1rapl1	Gpi1
Ilf3	Gpnmb
Inf2	Gpr108
Ino80d	Gpr158
Inpp4b	Gpr37l1
Inpp5b	Gprasp1
Insig2	Gramd1a
Iqsec1	Gria1
Iqsec3	Gria4
Itch	Grid2
Itfg1	Grik2
Itih3	Grik3
Itm2b	Grin1
Itpkb	Grin2a
Itpr1	Grina
Jakmip1	Grip1
Jakmip2	Gripap1
Jakmip3	Grk2
Jcad	Grk6
Jmjd1c	Grm5
Kalrn	Grm7
Kank3	Grn
Kansl3	Gsr
Kat6a	Gtf2a1
Katnal1	Gtf3c1
Kcnab1	Gvin1
Kcnb2	H2-Aa
Kcnc3	H2-Ab1
Kcnd2	H2-D1
Kcnip1	H2-K1
Kcnip3	Haghl
Kcnip4	Hap1
Kcnj3	Hapln2
Kcnma1	Hba-a1
Kcnmb2	Hba-a2
Kcnmb4	Hcn2
Kcnq1	Hdac3
Kcnq2	Hdac5
Kcnq3	Hdac7
Kcnt1	Hdgf
Kdm1a	Hdgfl2
Kdm4c	Hectd4
Kdm5c	Hecw1
Kdm7a	Herc2
Khdrbs3	Herc3
Kidins220	Hexa
Kif13a	Hif3a
Kif1a	Hip1r
Kif1b	Hipk2
Kif1c	Hivep3
Kif21a	Hk1
Kif21b	Hmg20a
Kif26b	Hmg20b
Kif2a	Hnrnpd
Kif3c	Hnrnpdl
Kif5a	Hnrnpk
Kif5b	Hnrnpl
Kif5c	Hnrnpm
Kifc2	Hnrnpr
Kirrel3	Hnrnpu
Klc1	Hnrnpul1
Klc2	Hnrnpul2
Klhl2	Hook3
Kmt2a	Hoxc4
Kmt2c	Hoxc5
Kmt2d	Hp1bp3
Kmt2e	Hs2st1
Kndc1	Hs6st3
Ktn1	Hsp90aa1
L3mbtl1	Hsp90ab1
Las1l	Hsp90b1
Lcor	Hspa4
Ldlrad4	Hspa5
Leng8	Hspa8
Limch1	Htr1f
Limk1	Htr2c
Lin7a	Htt
Lingo2	Huwe1
Lmtk3	Ice1
Lpp	Id2
Lrfn5	Idh3g
Lrp1	Iffo1
Lrp1b	Ift172
Lrp3	Ift46
Lrp8	Igf1r
Lrrc45	Igfbp5
Lrrc47	Igsf8
Lrrc4b	Ik
Lrrc4c	Il1r1
Lrrc7	Il1rap
Lrrfip1	Il1rapl1
Lrrfip2	Il33
Lrrn1	Impact
Lrrtm4	Inf2
Lsamp	Ints1
Ltbp3	Ip6k2
Luc7l2	Ipo4
Luc7l3	Iqce
Luzp2	Iqgap1
Lypd6	Iqsec1
Macf1	Iqsec3
Macrod1	Irf1
Macrod2	Irf2
Madd	Iscu
Mag	Itgam
Maged1	Itgb2
Magi1	Itgb5
Magi2	Itih3
Maml3	Itm2b
Man2c1	Itm2c
Manba	Itpkb
Map1a	Itpr1
Map1b	Itpr3
Map2	Itsn2
Map2k6	Ivns1abp
Map2k7	Iws1
Map3k12	Jak1
Map3k2	Jakmip1
Map3k4	Jakmip2
Map4	Jdp2
Map4k2	Jmjd1c
Map4k4	Jmjd8
Map6	Kansl1
Map7	Kat6a
Map7d1	Kat6b
Map7d2	Kcna6
Mapk10	Kcnb2
Mapk11	Kcnc3
Mapk1ip1	Kcnip1
Mapk8ip1	Kcnip4
Mapk8ip3	Kcnj10
Mapkbp1	Kcnmb4
Mapre3	Kcnq1
Mapt	Kcnq3
Marf1	Kcnt1
Mark4	Kdm1a
Mast2	Kdm4a
Matk	Kdm4c
Max	Kdm7a
Mbd2	Kidins220
Mbd5	Kif13a
Mbnl2	Kif13b
Mbp	Kif1a
Mcc	Kif1b
Mcf2l	Kif21a
Mctp1	Kif21b
Mdga2	Kif3c
Mdh2	Kif5a
Mdn1	Kif5b
Med12l	Kif5c
Mef2c	Kifc2
Mef2d	Kifc3
Meg3	Klc1
Megf9	Klc2
Meis3	Kmt2a
Mettl6	Kmt2b
Mfn1	Kmt2c
Mgat4c	Kmt2d
Mgat5b	Kmt2e
Mgrn1	Kndc1
Mia3	Kpna3
Miat	Kpnb1
Mical3	Kri1
Micall1	Ktn1
Mindy2	Lacc1
Mink1	Lamb2
Mir124a-1hg	Lamc1
Mir99ahg	Lamp1
Mirg	Lamp2
Mllt6	Laptm5
Mnat1	Lars
Morf4l1	Lcn2
Mphosph8	Ldb1
Mpnd	Ldhb
Mprip	Leng8
Mpzl1	Lgmn
Msi2	Limch1
Mta3	Lmtk3
Mtss1	Lonp1
Mtus2	Lpp
Mybbp1a	Lrba
Mycbp2	Lrp1
Myh10	Lrp1b
Myh11	Lrp8
Myh14	Lrrc45
Myh9	Lrrc58
Myl12b	Lrrfip1
Myo10	Lrrfip2
Myo18a	Lrrtm4
Myo5a	Lsamp
Myo6	Lsp1
Myoc	Ltbp3
Myrf	Luc7l2
Myrip	Luc7l3
Naca	Lynx1
Nacc2	Lyz2
Nalcn	Lztr1
Nap1l1	Lzts3
Nat8l	Macf1
Nav1	Macrod2
Nav2	Madd
Nav3	Mag
Nbas	Maged1
Nbea	Magi1
Ncam1	Magi2
Ncam2	Man2c1
Ncaph2	Map1a
Nckap1	Map1b
Nckap5l	Map2
Ncor1	Map2k6
Ncor2	Map2k7
Ncs1	Map3k10
Ndfip2	Map3k2
Ndrg1	Map3k3
Ndrg2	Map4
Ndrg4	Map4k2
Ndst3	Map4k3
Ndufv3	Map4k4
Neat1	Map7
Nebl	Map7d1
Nedd4	Map7d2
Nefm	Mapk10
Negr1	Mapk3
Nell1	Mapk8ip1
Nf1	Mapk8ip3
Nfasc	Mapre3
Nfe2l1	Mapt
Nfia	March4
Nfib	March6
Ngef	Mark3
Nipa2	Mark4
Nipbl	Mast2
Nktr	Mast3
Nlgn1	Matk
Nnt	Max
Noc2l	Mbd2
Npas2	Mbd6
Npas3	Mbnl2
Npcd	Mbp
Npm1	Mcf2l
Nrbp2	Mctp1
Nrcam	Mdga2
Nrg1	Mdh1
Nrg2	Mdm4
Nrg3	Mdn1
Nrp1	Mef2a
Nrxn1	Meg3
Nrxn3	Meis3
Nsd1	Metap2
Nsf	Mgrn1
Nsg2	Mia2
Nsmf	Mia3
Nt5dc1	Mib2
Ntm	Mical3
Ntng1	Micu3
Ntng2	Mier1
Ntrk3	Mink1
Nuak1	Mir99ahg
Nudcd3	Mirg
Nudt3	Mlf2
Nudt4	Mllt6
Numa1	Mobp
Nup210	Mpeg1
Nwd1	Mpnd
Nxph1	Mprip
Odf2	Mpz
Odf2l	Mpzl1
Ogdh	Mroh1
Olfm1	Msi2
Opcml	Msl1
Oprm1	Mtdh
Os9	Mtus1
Osbp2	Mybbp1a
Osbpl1a	Mycbp2
Osbpl5	Myh10
Osbpl6	Myh9
Osbpl8	Myl12b
Otud7a	Myl6
Oxr1	Myo18a
Pacrg	Myo1e
Pacs2	Myo5a
Pacsin1	Myo9b
Paip2	Myrf
Pakap	Myrip
Palm	Naca
Pam	Nacc2
Pank4	Nalcn
Pard3	Nap1l1
Parn	Nap1l4
Paxbp1	Napa
Pcbd2	Nars
Pcca	Nat8l
Pcdh15	Nav1
Pcdh7	Nav2
Pcdh9	Nbea
Pcgf3	Ncam1
Pclo	Nckap1
Pcm1	Nckap5l
Pcnx2	Ncoa1
Pcp4l1	Ncor1
Pcsk2	Ncor2
Pcyt2	Ndfip1
Pde10a	Ndrg1
Pde4b	Ndrg2
Pde4d	Ndrg4
Pde4dip	Ndst3
Pde9a	Ndufa6
Pds5b	Ndufb7
Pdzrn4	Neat1
Pea15a	Nedd4
Peg3	Nedd4l
Peli3	Nedd8
Pex5l	Nefh
Pfkm	Nefm
Pfkp	Negr1
Phactr1	Nek1
Phactr3	Nell1
Phc2	Nf2
Phf2	Nfasc
Phldb1	Nfe2l1
Phlpp1	Nfic
Phyhipl	Nid1
Picalm	Nipbl
Pid1	Nisch
Pigk	Nktr
Pip4k2a	Nlgn1
Pip5k1c	Nlrc5
Pitpnm2	Nmt1
Pja2	Noc2l
Pkm	Nop53
Pkp4	Npas3
Pla2g4e	Npc2
Pla2g7	Npm1
Plcb1	Nrbp1
Plcb4	Nrbp2
Plcg1	Nrd1
Plcl1	Nrg3
Plcl2	Nrp1
Plec	Nrxn1
Plekhb1	Nrxn3
Pltp	Nsd1
Pnisr	Nsd3
Pnn	Nsg2
Pnpla6	Nsmf
Podxl2	Ntm
Polr2a	Ntng2
Polr3k	Ntrk2
Ppara	Ntrk3
Ppfia1	Nuak1
Ppfia2	Nucks1
Ppfia3	Nudt3
Ppfia4	Nudt4
Ppfibp1	Numa1
Ppig	Nxf1
Ppm1b	Odf2
Ppm1l	Odf2l
Ppp1r12a	Ogdh
Ppp1r12c	Olfm1
Ppp1r16b	Olfr56
Ppp1r37	Opa1
Ppp1r9b	Opcml
Ppp2r2b	Ophn1
Ppp2r2c	Oprm1
Ppp2r5c	Os9
Ppp4r4	Osbpl5
Ppp6r1	Osbpl6
Prkag2	Osbpl8
Prkcb	Osbpl9
Prkce	Otof
Prkg1	Otud5
Prnp	Otud7a
Prpf19	Oxr1
Prpf38b	P4hb
Prpf40b	Pabpc1
Prr5l	Pacs2
Prrc2a	Pacsin1
Prrc2b	Paf1
Prrc2c	Pagr1b
Prune2	Paip2
Psap	Pak1
Psd2	Palm
Psmc5	Pam
Psmd3	Pard3
Pspc1	Parp2
Ptbp1	Parp8
Ptcd3	Patl2
Ptk2	Pcbp2
Ptpra	Pcbp4
Ptprb	Pcdh15
Ptprd	Pcdh9
Ptprg	Pcgf2
Ptprj	Pclo
Ptprm	Pcnp
Ptprn	Pcp4l1
Ptprn2	Pcsk1n
Ptprs	Pcyt2
Pxdn	Pde10a
Qk	Pde4b
R3hdm2	Pde4d
R74862	Pde4dip
Rab11fip4	Pdia3
Rab14	Pdlim7
Rab18	Pdxdc1
Rab2b	Pea15a
Rab3c	Peg3
Rab6b	Pex5l
Rabep1	Pfdn2
Rabl6	Pfkl
Ralgapa2	Pfkm
Ralyl	Pfkp
Rap1gap	Pfn1
Rapgef2	Pgk1
Rapgef5	Phactr1
Rasa3	Phactr3
Rasgrf1	Phb2
Rassf8	Phc2
Rbbp6	Phf2
Rbfox1	Phf21a
Rbfox3	Phf3
Rbm25	Phkb
Rbm39	Phldb1
Rbm5	Phlpp1
Rbms1	Phrf1
Rbms3	Pi4ka
Rbpj	Picalm
Rcan2	Pik3r1
Reep3	Pik3r2
Reep5	Pink1
Rell2	Pip5k1c
Rere	Pisd-ps1
Rev3l	Pitpnm1
Rgl1	Pitpnm2
Rgl2	Pja2
Rgs20	Pkd2
Rgs5	Pkm
Rgs7	Pkp4
Rgs7bp	Pla2g4e
Rhot2	Pla2g7
Rian	Plcb1
Rimbp2	Plcb3
Rims1	Plcb4
Rims2	Plce1
Rit2	Plcg1
Rnf10	Plcl1
Rnf123	Pld3
Rnf128	Plec
Rnf13	Plekhb1
Rnf165	Plekhg5
Rnf216	Plekhm2
Rnf220	Plp1
Rnf34	Pltp
Rnf40	Plxdc2
Robo1	Plxnb2
Rock2	Pmp22
Rora	Pnisr
Rpgrip1l	Pnn
Rph3a	Pnpla6
Rpl3	Podxl2
Rpl4	Polg
Rpl6	Polr3c
Rps24	Pom121
Rps3	Ppfia1
Rps5	Ppfia3
Rps6	Ppfia4
Rptor	Ppfibp1
Rrbp1	Ppil2
Rsrc1	Ppip5k1
Rsrc2	Ppm1g
Rtl1	Ppp1r12a
Rtl4	Ppp1r12c
Rtn1	Ppp1r14a
Rtn3	Ppp1r9a
Rtn4	Ppp1r9b
Rufy3	Ppp2ca
Rundc3a	Ppp2r5a
Rundc3b	Ppp3ca
Ryr2	Ppp5c
Ryr3	Ppp6r1
Safb	Ppp6r2
Safb2	Ppp6r3
Sars	Pqbp1
Sart1	Prepl
Sash1	Prex1
Sbf1	Prickle2
Scaf8	Prkag2
Scaper	Prkar1a
Scarb1	Prkcb
Scd2	Prkcd
Scmh1	Prkce
Scn1a	Prkcsh
Scn1b	Prkdc
Scn9a	Prkg1
Scyl3	Prnp
Sec62	Prpf19
Sec63	Prpf38b
Secisbp2	Prpf40b
Selenop	Prpf4b
Sema5b	Prpf6
Sema6b	Prrc2a
Sema6d	Prrc2b
Senp6	Prrc2c
Sept10	Prune2
Sept4	Psap
Sept8	Psma4
Serbp1	Psmc1
Serinc3	Psmc3
Setd1a	Psmd1
Setd5	Psmd3
Setd7	Pspc1
Sez6l	Ptgds
Sez6l2	Ptms
Sf1	Ptpn23
Sf3b2	Ptpn6
Sfi1	Ptpra
Sfpq	Ptprd
Sfswap	Ptprg
Sfxn5	Ptprm
Sgcz	Ptprn
Sgip1	Ptprn2
Sgms1	Ptprs
Sgsm1	Ptprz1
Sgsm2	Purb
Sh3gl2	Pxdn
Sh3gl3	Pxk
Sh3glb2	Pygb
Sh3rf1	Qdpr
Sh3rf3	Qk
Shank1	R3hdm1
Shisa9	R3hdm2
Shroom3	Rab14
Shtn1	Rab2b
Sidt2	Rab3a
Sik3	Rab3c
Sipa1l1	Rab6b
Sipa1l3	Rabep1
Sirt2	Rabgap1l
Sirt7	Rabl6
Slc12a5	Rai14
Slc1a2	Rala
Slc22a17	Ralyl
Slc24a2	Ranbp3
Slc25a28	Rap1gap
Slc2a1	Rap1gds1
Slc35f3	Rapgef1
Slc36a1	Rapgef3
Slc38a1	Rasa3
Slc44a5	Rasgef1b
Slc45a1	Rasgrf1
Slc48a1	Rassf8
Slc4a3	Rbfox1
Slc4a4	Rbfox2
Slc6a11	Rbm12b2
Slc6a6	Rbm25
Slc7a14	Rbm3
Slc7a15	Rbm33
Slc8a1	Rbm39
Slc9a3r2	Rbm5
Slco1a4	Rbm6
Slk	Rbms3
Sltm	Rbpj
Smarca2	Rdx
Smarca4	Reep3
Smarcc2	Reep5
Smdt1	Rere
Smg1	Rgl2
Smg6	Rgs7bp
Smtn	Rian
Smyd2	Rims1
Snap25	Rnf10
Snap91	Rnf123
Snapc4	Rnf187
Sncb	Rnf213
Snhg11	Rnf214
Snrnp200	Rnf34
Snrnp70	Rnf40
Sntg1	Robo1
Snx32	Rock2
Soga3	Ror1
Son	Rora
Sorbs1	Rpap1
Sorbs2	Rpgrip1l
Sox5	Rph3a
Sox6	Rpl10
Spaca6	Rpl11
Spag9	Rpl12
Sparc	Rpl14
Sparcl1	Rpl19
Specc1	Rpl21
Specc1l	Rpl23a
Speer4a	Rpl30
Speg	Rpl32
Spire1	Rpl37
Spock1	Rpl38
Spock2	Rpl39
Spock3	Rpl3-ps1
Sptan1	Rpl5
Sptb	Rpl6
Sptbn1	Rpl8
Sptbn2	Rplp0
Sptbn4	Rplp2
Srcap	Rprd1a
Srgap1	Rps13
Srgap2	Rps18
Srgap3	Rps19
Srpk1	Rps2
Srrm1	Rps20
Srrm2	Rps24
Srrm3	Rps25
Srrt	Rps3
Srsf11	Rpsa
Srsf4	Rptor
Srsf5	Rrbp1
Ssbp2	Rsf1
Ssbp4	Rsrc1
Ssr1	Rsrc2
St13	Rtf1
St18	Rtn1
St6galnac3	Rtn3
Stard9	Rtn4
Stip1	Rufy1
Stk38	Rufy3
Stk39	Rundc3a
Strbp	Ryr2
Strn4	Ryr3
Stx1b	Safb
Stx4a	Safb2
Stxbp1	Sars
Sult4a1	Sart1
Supt5	Sash1
Supt6	Sbno1
Sv2c	Sbno2
Syn2	Scaf1
Syn3	Scaper
Syne1	Scarb2
Syngap1	Scd1
Syt11	Scd2
Syt2	Scg2
Taf15	Scg3
Tagln3	Scmh1
Tanc1	Scn1b
Tanc2	Scyl1
Taok1	Scyl3
Taok2	Sdc3
Taok3	Sdha
Tap2	Sdhb
Tbc1d22a	Sec11c
Tbc1d4	Sec14l5
Tbc1d9b	Sec63
Tbce	Sel1l
Tbk1	Sema4d
Tcaf1	Sept2
Tcerg1	Sept4
Tcf12	Sept7
Tcf20	Sept8
Tcf4	Serbp1
Tead1	Serinc3
Tecr	Serpina3n
Tenm1	Serpine2
Tenm2	Serping1
Tenm4	Set
Tgfbr3	Setd1a
Thra	Setd2
Thrap3	Setd5
Thrb	Setd7
Thsd7a	Sez6l
Tiam2	Sez6l2
Tjap1	Sf1
Tjp1	Sf3b1
Tle2	Sf3b2
Tlk1	Sf3b3
Tlk2	Sfswap
Tln2	Sgcz
Tmcc2	Sgsm2
Tmcc3	Sh3gl1
Tmeff2	Sh3glb2
Tmem117	Sh3kbp1
Tmem132d	Sh3pxd2a
Tmem163	Sh3rf1
Tmem178b	Sh3rf3
Tmem191c	Shank1
Tmem200a	Shisa9
Tmem63b	Shtn1
Tmod2	Sidt2
Tmtc2	Sik3
Tnik	Sipa1l3
Tnpo2	Sirt2
Tnr	Sirt7
Tnrc6a	Skap2
Tnrc6b	Slc12a2
Tns1	Slc12a5
Tns2	Slc15a3
Tom1l2	Slc1a2
Top1	Slc22a17
Tpm1	Slc24a2
Tppp	Slc25a28
Tppp3	Slc25a3
Tpr	Slc25a4
Traf7	Slc38a1
Trak1	Slc39a8
Trim2	Slc4a3
Trim37	Slc4a4
Trim44	Slc6a1
Trio	Slc6a11
Trip12	Slc7a6os
Trpc3	Slc8a1
Trpm2	Slf2
Trpm3	Slk
Trrap	Slmap
Tsc22d1	Sltm
Tsc22d4	Smap1
Tshz1	Smap2
Tshz2	Smarca2
Tsix	Smarca4
Tspoap1	Smarcc2
Tspyl2	Smc1a
Ttc3	Smdt1
Ttc7b	Smg6
Ttll3	Smtn
Ttll7	Smyd2
Ttyh1	Snap25
Tubb4a	Snapc4
Tulp2	Sncb
Tulp4	Sned1
Twnk	Snhg11
U2af2	Snhg17
U2surp	Snhg20
Uaca	Snph
Ubap2	Snrnp200
Ubash3b	Snrnp70
Ube2e2	Sntg1
Ube2k	Snx29
Ube2m	Snx32
Ube2o	Snx5
Ube3a	Snx6
Ubr2	Sod1
Ubr4	Soga1
Ubtf	Soga3
Unc13a	Son
Unc13c	Sorl1
Unc5d	Sox10
Unc79	Sox6
Unc80	Sp110
Upp2	Spaca6
Ushbp1	Spag9
Usp11	Sparc
Usp15	Sparcl1
Usp19	Speg
Usp34	Spock1
Usp54	Spock2
Usp7	Spon1
Usp8	Spp1
Utrn	Sptan1
Vamp1	Sptb
Vegfb	Sptbn1
Vps13c	Sptbn2
Vps41	Sptbn4
Vps4a	Sqstm1
Vps8	Srcap
Vsig10	Srcin1
Vsnl1	Srek1
Vstm5	Srgap2
Vti1b	Srpk2
Vtn	Srrm1
Vwc2l	Srrm2
Wac	Srrm3
Wasf3	Srrt
Washc2	Srsf1
Wdfy3	Srsf11
Wdr17	Srsf3
Wdr43	Srsf4
Wnk2	Srsf5
Wrn	Srsf6
Wscd2	Ssbp2
Wwc1	Ssbp4
Xkr4	Ssh2
Xkr6	St18
Xrn2	St6galnac3
Xylt1	Stab1
Ylpm1	Stard9
Ypel2	Stat3
Ywhab	Stim2
Ywhae	Stip1
Ywhah	Stk25
Ywhaq	Stk3
Zbtb20	Stk38
Zbtb4	Stk39
Zbtb8a	Strbp
Zc3h13	Strn4
Zcchc2	Stx1b
Zcchc7	Stx4a
Zcrb1	Stxbp1
Zdhhc14	Stxbp2
Zeb1	Suds3
Zeb2	Sumo2
Zfand3	Supt5
Zfhx3	Supt6
Zfp106	Sv2c
Zfp207	Sympk
Zfp287	Syn1
Zfp292	Syne1
Zfp318	Syngap1
Zfp335	Syt11
Zfp385b	Syt2
Zfp407	Tacc1
Zfp462	Taf15
Zfp512b	Tagln3
Zfp516	Taok1
Zfp532	Taok2
Zfp536	Taok3
Zfp638	Tap2
Zfp652	Tax1bp1
Zfp692	Tbc1d9b
Zfp704	Tbca
Zfp91	Tbce
Zfp931	Tbkbp1
Zfp972	Tbrg4
Zfp973	Tcea1
Zfr	Tcf12
Zgpat	Tcf20
Zmat4	Tcf4
Zmiz1	Tcp1
Zmynd11	Tead1
Zmynd8	Tec
Zranb2	Tecr
Zwint	Tef
Zzef1	Tenm2
	Tenm3
	Tex2
	Tgfbr1
	Tgfbr2
	Tgfbr3
	Thoc5
	Thra
	Thrap3
	Thy1
	Tia1
	Tial1
	Timm23
	Timm44
	Timp2
	Tjp1
	Tkt
	Tlcd1
	Tle2
	Tlk1
	Tlk2
	Tln1
	Tm9sf4
	Tma7
	Tmbim6
	Tmed10
	Tmeff2
	Tmem117
	Tmem131
	Tmem132d
	Tmem145
	Tmem191c
	Tmem259
	Tmem63b
	Tmem67
	Tmf1
	Tmod2
	Tmsb10
	Tmsb4x
	Tnik
	Tnk2
	Tnks
	Tnni3
	Tnrc18
	Tnrc6a
	Tnrc6b
	Tnrc6c
	Tns3
	Tom1l2
	Top1
	Tpd52
	Tpi1
	Tpm1
	Tpm3
	Tppp
	Tppp3
	Tpr
	Tpt1
	Tra2a
	Traf7
	Trak1
	Trak2
	Trf
	Trim2
	Trim37
	Trim41
	Trio
	Trip11
	Trmt1
	Trp53inp2
	Trpc3
	Trpm2
	Trpm3
	Trrap
	Tsc2
	Tsc22d1
	Tshz2
	Tspan7
	Tspoap1
	Tspyl2
	Ttc14
	Ttc17
	Ttc3
	Ttc7b
	Tuba1b
	Tubb4a
	Tubb5
	Tulp2
	Tulp4
	Txnl1
	U2af1l4
	U2af2
	U2surp
	Uaca
	Uba52
	Ubap2l
	Ube2e2
	Ube2m
	Ube2o
	Ube2q2
	Ube2r2
	Ube2v1
	Ube3a
	Ubn2
	Ubp1
	Ubr2
	Ubr4
	Ubr5
	Ubtf
	Ubxn1
	Ubxn4
	Uchl1
	Uhmk1
	Unc13a
	Unc13c
	Unc45a
	Unc80
	Unc93b1
	Usp11
	Usp19
	Usp48
	Usp53
	Usp7
	Usp8
	Usp9x
	Utrn
	Vamp1
	Vars
	Vav2
	Vim
	Vps41
	Vti1b
	Vwa5a
	Vwc2l
	Vwf
	Wasf2
	Wasf3
	Washc2
	Wdfy3
	Wdr1
	Wdr17
	Wnk1
	Wnk2
	Wscd2
	Wwc1
	Xpo1
	Ybx1
	Yipf3
	Ylpm1
	Ypel3
	Ythdc1
	Ywhab
	Ywhae
	Ywhag
	Ywhah
	Ywhaq
	Ywhaz
	Zbtb38
	Zc3h13
	Zc3h15
	Zc3h4
	Zcchc17
	Zcchc2
	Zcchc8
	Zdhhc14
	Zeb1
	Zeb2
	Zer1
	Zfand3
	Zfhx3
	Zfp106
	Zfp148
	Zfp207
	Zfp318
	Zfp326
	Zfp335
	Zfp445
	Zfp512b
	Zfp652
	Zfp692
	Zfp704
	Zfp91
	Zfp972
	Zfp973
	Zfp981
	Zfr
	Zfr2
	Zgpat
	Zmat4
	Zmiz1
	Zmym3
	Zmynd11
	Zmynd8
	Zranb2
	Zrsr2
	Zwint

## Sheet: Supplementary Data 4
# background genes in pathway	# genes from dataset	GO Category	Description	FDR value	Term Name
2050	110	GO Component	Cell junction	1.2e-39	GO:0030054
1492	95	GO Component	Synapse	3.85e-39	GO:0045202
2387	110	GO Component	Plasma membrane bounded cell projection	3.66e-34	GO:0120025
1583	91	GO Component	Neuron projection	4.18e-34	GO:0043005
791	67	GO Component	Axon	2.95e-33	GO:0030424
1080	69	GO Component	Somatodendritic compartment	1.99e-27	GO:0036477
761	56	GO Component	Postsynapse	1.54e-24	GO:0098794
836	54	GO Component	Cell body	4.3e-21	GO:0044297
753	50	GO Component	Dendrite	6.82e-20	GO:0030425
743	48	GO Component	Neuronal cell body	1.27e-18	GO:0043025
446	38	GO Component	Neuron to neuron synapse	3.33e-18	GO:0098984
1310	62	GO Component	Plasma membrane region	3.99e-18	GO:0098590
10283	198	GO Component	Cytoplasm	5.04e-18	GO:0005737
4668	124	GO Component	Cell periphery	5.04e-18	GO:0071944
399	36	GO Component	Distal axon	5.04e-18	GO:0150034
2060	78	GO Component	Cytoskeleton	5.47e-18	GO:0005856
212	28	GO Component	Myelin sheath	8.86e-18	GO:0043209
414	36	GO Component	Postsynaptic density	1.26e-17	GO:0014069
12596	221	GO Component	Intracellular	1.86e-17	GO:0005622
224	28	GO Component	Growth cone	2.75e-17	GO:0030426
4531	119	GO Component	Plasma membrane	8.12e-17	GO:0005886
15632	245	GO Component	Cellular anatomical entity	1.15e-15	GO:0110165
81	18	GO Component	Main axon	8.52e-15	GO:0044304
501	35	GO Component	Glutamatergic synapse	1.67e-14	GO:0098978
11550	204	GO Component	Organelle	2.08e-14	GO:0043226
636	38	GO Component	Presynapse	8.98e-14	GO:0098793
775	41	GO Component	Perinuclear region of cytoplasm	3.03e-13	GO:0048471
464	32	GO Component	Synaptic membrane	4.28e-13	GO:0097060
438	30	GO Component	Cell leading edge	3.59e-12	GO:0031252
11084	193	GO Component	Intracellular organelle	7.23e-12	GO:0043229
7623	149	GO Component	Membrane	4.89e-11	GO:0016020
866	39	GO Component	Supramolecular polymer	1.59e-10	GO:0099081
1190	46	GO Component	Microtubule cytoskeleton	2.33e-10	GO:0015630
397	26	GO Component	Microtubule	4.09e-10	GO:0005874
861	38	GO Component	Supramolecular fiber	5.1e-10	GO:0099512
4054	94	GO Component	Non-membrane-bounded organelle	2.54e-09	GO:0043228
244	20	GO Component	Synaptic vesicle	2.64e-09	GO:0008021
3573	86	GO Component	Cytosol	3.81e-09	GO:0005829
4035	92	GO Component	Intracellular non-membrane-bounded organelle	1.03e-08	GO:0043232
183	17	GO Component	Leading edge membrane	1.15e-08	GO:0031256
1160	42	GO Component	Supramolecular complex	1.27e-08	GO:0099080
384	23	GO Component	Transport vesicle	2.86e-08	GO:0030133
354	22	GO Component	Cell projection membrane	3.48e-08	GO:0031253
626	29	GO Component	Anchoring junction	4.77e-08	GO:0070161
10370	174	GO Component	Membrane-bounded organelle	4.99e-08	GO:0043227
131	14	GO Component	Microtubule associated complex	7.35e-08	GO:0005875
212	17	GO Component	Dendritic spine	7.99e-08	GO:0043197
242	18	GO Component	Intrinsic component of synaptic membrane	8.03e-08	GO:0099240
14	7	GO Component	Ciliary rootlet	9.82e-08	GO:0035253
9507	162	GO Component	Intracellular membrane-bounded organelle	1.53e-07	GO:0043231
97	12	GO Component	Neuron projection cytoplasm	2.11e-07	GO:0120111
592	27	GO Component	Secretory vesicle	2.12e-07	GO:0099503
2007	55	GO Component	Vesicle	2.72e-07	GO:0031982
3859	85	GO Component	Endomembrane system	2.73e-07	GO:0012505
60	10	GO Component	Axon cytoplasm	2.83e-07	GO:1904115
208	16	GO Component	Perikaryon	3.42e-07	GO:0043204
270	18	GO Component	Cytoplasmic region	3.42e-07	GO:0099568
129	13	GO Component	Intrinsic component of presynaptic membrane	4.24e-07	GO:0098889
4895	99	GO Component	Protein-containing complex	6.66e-07	GO:0032991
631	27	GO Component	Polymeric cytoskeletal fiber	6.67e-07	GO:0099513
322	19	GO Component	Postsynaptic membrane	7.88e-07	GO:0045211
224	16	GO Component	Integral component of synaptic membrane	8.36e-07	GO:0099699
117	12	GO Component	Integral component of presynaptic membrane	1.18e-06	GO:0099056
73	10	GO Component	Neuron projection membrane	1.32e-06	GO:0032589
96	11	GO Component	Presynaptic active zone	1.49e-06	GO:0048786
207	15	GO Component	Presynaptic membrane	1.79e-06	GO:0042734
1174	37	GO Component	Integral component of plasma membrane	3.28e-06	GO:0005887
218	15	GO Component	Plasma membrane bounded cell projection cytoplasm	3.28e-06	GO:0032838
1249	38	GO Component	Intrinsic component of plasma membrane	5.04e-06	GO:0031226
489	22	GO Component	Cell-cell junction	5.34e-06	GO:0005911
1872	49	GO Component	Cytoplasmic vesicle	6.18e-06	GO:0031410
68	9	GO Component	Dendritic shaft	7.16e-06	GO:0043198
19	6	GO Component	Axolemma	8.31e-06	GO:0030673
50	8	GO Component	Kinesin complex	8.69e-06	GO:0005871
295	16	GO Component	Transmembrane transporter complex	2.33e-05	GO:1902495
458	20	GO Component	Actin cytoskeleton	2.73e-05	GO:0015629
1415	39	GO Component	Whole membrane	3.34e-05	GO:0098805
42	7	GO Component	Axonal growth cone	3.45e-05	GO:0044295
45	7	GO Component	Presynaptic active zone membrane	5.15e-05	GO:0048787
396	18	GO Component	Membrane raft	5.16e-05	GO:0045121
322	16	GO Component	Cell cortex	6.24e-05	GO:0005938
646	23	GO Component	Cilium	0.00011	GO:0005929
161	11	GO Component	Sarcolemma	0.00013	GO:0042383
163	11	GO Component	Cytoplasmic side of plasma membrane	0.00015	GO:0009898
35	6	GO Component	Glial cell projection	0.00015	GO:0097386
1636	41	GO Component	Bounding membrane of organelle	0.00015	GO:0098588
202	12	GO Component	Lamellipodium	0.00018	GO:0030027
237	13	GO Component	Contractile fiber	0.00018	GO:0043292
81	8	GO Component	Actomyosin	0.00019	GO:0042641
43	6	GO Component	A band	0.00041	GO:0031672
227	12	GO Component	Myofibril	0.00053	GO:0030016
71	7	GO Component	Voltage-gated potassium channel complex	0.00066	GO:0008076
6330	107	GO Component	Nucleus	0.00067	GO:0005634
129	9	GO Component	Synaptic vesicle membrane	0.00068	GO:0030672
2973	60	GO Component	Organelle membrane	0.00068	GO:0031090
72	7	GO Component	Stress fiber	0.00069	GO:0001725
1412	35	GO Component	Golgi apparatus	0.00082	GO:0005794
365	15	GO Component	Apical plasma membrane	0.00085	GO:0016324
455	17	GO Component	Apical part of cell	0.00086	GO:0045177
503	18	GO Component	Plasma membrane protein complex	0.00088	GO:0098797
507	18	GO Component	Vesicle membrane	0.00096	GO:0012506
207	11	GO Component	Sarcomere	0.00096	GO:0030017
15	4	GO Component	Paranode region of axon	0.00096	GO:0033270
207	11	GO Component	Cation channel complex	0.00096	GO:0034703
15	4	GO Component	Cation-transporting atpase complex	0.00096	GO:0090533
1083	29	GO Component	Membrane protein complex	0.00096	GO:0098796
79	7	GO Component	Cell-cell contact zone	0.0011	GO:0044291
5	3	GO Component	Dendritic branch	0.0012	GO:0044307
17	4	GO Component	Node of ranvier	0.0014	GO:0033268
113	8	GO Component	Postsynaptic density membrane	0.0014	GO:0098839
183	10	GO Component	Ruffle	0.0015	GO:0001726
58	6	GO Component	Intercalated disc	0.0015	GO:0014704
485	17	GO Component	Cytoplasmic vesicle membrane	0.0016	GO:0030659
18	4	GO Component	Axon initial segment	0.0016	GO:0043194
266	12	GO Component	Basolateral plasma membrane	0.0017	GO:0016323
151	9	GO Component	Postsynaptic specialization membrane	0.0017	GO:0099634
189	10	GO Component	Transport vesicle membrane	0.0018	GO:0030658
91	7	GO Component	Ruffle membrane	0.0022	GO:0032587
93	7	GO Component	Neuromuscular junction	0.0024	GO:0031594
276	12	GO Component	Ion channel complex	0.0024	GO:0034702
40	5	GO Component	Cell body membrane	0.0024	GO:0044298
65	6	GO Component	Photoreceptor inner segment	0.0025	GO:0001917
21	4	GO Component	Microtubule plus-end	0.0025	GO:0035371
98	7	GO Component	Secretory granule membrane	0.0032	GO:0030667
24	4	GO Component	M band	0.0039	GO:0031430
102	7	GO Component	GABA-ergic synapse	0.004	GO:0098982
175	9	GO Component	Intrinsic component of postsynaptic membrane	0.0045	GO:0098936
26	4	GO Component	Integral component of presynaptic active zone membrane	0.005	GO:0099059
77	6	GO Component	Intrinsic component of postsynaptic density membrane	0.0055	GO:0099146
27	4	GO Component	Apical dendrite	0.0056	GO:0097440
50	5	GO Component	Dendrite membrane	0.0057	GO:0032590
111	7	GO Component	Filopodium	0.0062	GO:0030175
113	7	GO Component	Schaffer collateral - CA1 synapse	0.0067	GO:0098685
82	6	GO Component	Sarcoplasm	0.0072	GO:0016528
12	3	GO Component	Sodium:potassium-exchanging atpase complex	0.0076	GO:0005890
30	4	GO Component	COPI-coated vesicle	0.0076	GO:0030137
191	9	GO Component	Axon terminus	0.0076	GO:0043679
12	3	GO Component	Dendritic growth cone	0.0076	GO:0044294
237	10	GO Component	Actin-based cell projection	0.0086	GO:0098858
2	2	GO Component	COPI-coated Golgi to ER transport vesicle	0.0089	GO:0030142
2	2	GO Component	Primary dendrite	0.0089	GO:0150001
32	4	GO Component	Postsynaptic density, intracellular component	0.0091	GO:0099092
913	23	GO Component	Cell surface	0.0092	GO:0009986
166	8	GO Component	Integral component of postsynaptic membrane	0.0123	GO:0099055
36	4	GO Component	Smooth endoplasmic reticulum	0.0133	GO:0005790
16	3	GO Component	Dendritic spine membrane	0.0145	GO:0032591
37	4	GO Component	Neuronal cell body membrane	0.0145	GO:0032809
352	12	GO Component	Spindle	0.0151	GO:0005819
65	5	GO Component	Intrinsic component of synaptic vesicle membrane	0.0151	GO:0098563
38	4	GO Component	Dendrite cytoplasm	0.0154	GO:0032839
175	8	GO Component	Focal adhesion	0.0161	GO:0005925
17	3	GO Component	Dendritic spine head	0.0161	GO:0044327
219	9	GO Component	trans-Golgi network	0.0168	GO:0005802
102	6	GO Component	Melanosome	0.0181	GO:0042470
179	8	GO Component	Recycling endosome	0.0181	GO:0055037
4	2	GO Component	Synaptobrevin 2-snap-25-syntaxin-1a-complexin i complex	0.0196	GO:0070032
4	2	GO Component	Neurofibrillary tangle	0.0196	GO:0097418
576	16	GO Component	Golgi membrane	0.0198	GO:0000139
71	5	GO Component	Integral component of postsynaptic density membrane	0.0201	GO:0099061
1311	28	GO Component	Endoplasmic reticulum	0.0257	GO:0005783
21	3	GO Component	Astrocyte projection	0.0257	GO:0097449
595	16	GO Component	Side of membrane	0.026	GO:0098552
46	4	GO Component	Integral component of synaptic vesicle membrane	0.0265	GO:0030285
46	4	GO Component	SNARE complex	0.0265	GO:0031201
112	6	GO Component	Phagocytic vesicle	0.0265	GO:0045335
384	12	GO Component	Secretory granule	0.0266	GO:0030141
23	3	GO Component	Perinuclear endoplasmic reticulum	0.0314	GO:0097038
23	3	GO Component	Ribbon synapse	0.0314	GO:0097470
6	2	GO Component	Spectrin-associated cytoskeleton	0.033	GO:0014731
6	2	GO Component	Myelin sheath adaxonal region	0.033	GO:0035749
6	2	GO Component	Dentate gyrus mossy fiber	0.033	GO:0044302
567	15	GO Component	Centrosome	0.0382	GO:0005813
210	8	GO Component	Coated vesicle	0.0409	GO:0030135
7	2	GO Component	Eukaryotic translation initiation factor 4f complex	0.0411	GO:0016281
7	2	GO Component	Lateral loop	0.0411	GO:0043219
214	8	GO Component	Cytoplasmic ribonucleoprotein granule	0.0448	GO:0036464
753	18	GO Component	Microtubule organizing center	0.0449	GO:0005815
8	2	GO Component	Paranodal junction	0.0499	GO:0033010
8	2	GO Component	Dendritic spine neck	0.0499	GO:0044326
8	2	GO Component	Basal dendrite	0.0499	GO:0097441
2358	99	GO Process	Nervous system development	2.31e-25	GO:0007399
1784	80	GO Process	Neurogenesis	3.58e-21	GO:0022008
2438	93	GO Process	Regulation of cellular component organization	7.65e-21	GO:0051128
1660	75	GO Process	Generation of neurons	5.54e-20	GO:0048699
9541	193	GO Process	Regulation of cellular process	1.74e-18	GO:0050794
9973	196	GO Process	Regulation of biological process	1.58e-17	GO:0050789
2115	79	GO Process	Cellular localization	1.25e-16	GO:0051641
4769	124	GO Process	Cellular component organization	3.92e-16	GO:0016043
10591	200	GO Process	Biological regulation	3.92e-16	GO:0065007
2806	91	GO Process	Regulation of localization	4.47e-16	GO:0032879
4350	116	GO Process	System development	1.67e-15	GO:0048731
4954	125	GO Process	Cellular component organization or biogenesis	2.29e-15	GO:0071840
13330	226	GO Process	Cellular process	3.47e-15	GO:0009987
1071	53	GO Process	Regulation of nervous system development	4.5e-15	GO:0051960
4646	118	GO Process	Localization	2.26e-14	GO:0051179
3205	94	GO Process	Regulation of multicellular organismal process	3.88e-14	GO:0051239
4921	121	GO Process	Multicellular organism development	7.19e-14	GO:0007275
3674	101	GO Process	Cell differentiation	9.71e-14	GO:0030154
1518	61	GO Process	Establishment of localization in cell	9.71e-14	GO:0051649
5258	125	GO Process	Anatomical structure development	1.8e-13	GO:0048856
788	43	GO Process	Regulation of plasma membrane bounded cell projection organization	2.35e-13	GO:0120035
5629	130	GO Process	Developmental process	2.4e-13	GO:0032502
948	47	GO Process	Regulation of neurogenesis	2.54e-13	GO:0050767
3522	97	GO Process	Establishment of localization	3.45e-13	GO:0051234
3822	101	GO Process	Regulation of biological quality	9e-13	GO:0065008
1862	66	GO Process	Regulation of transport	1.03e-12	GO:0051049
5869	131	GO Process	Positive regulation of biological process	2.16e-12	GO:0048518
774	41	GO Process	Regulation of neuron differentiation	2.36e-12	GO:0045664
1064	48	GO Process	Cytoskeleton organization	2.91e-12	GO:0007010
3382	92	GO Process	Transport	5.01e-12	GO:0006810
1086	48	GO Process	Regulation of cell development	5.73e-12	GO:0060284
5407	123	GO Process	Positive regulation of cellular process	6.97e-12	GO:0048522
479	32	GO Process	Neuron projection morphogenesis	7.02e-12	GO:0048812
521	33	GO Process	Modulation of chemical synaptic transmission	1.04e-11	GO:0050804
1124	48	GO Process	Cell projection organization	1.62e-11	GO:0030030
6272	134	GO Process	Multicellular organismal process	1.93e-11	GO:0032501
607	35	GO Process	Regulation of neuron projection development	1.96e-11	GO:0010975
351	27	GO Process	Axonogenesis	3.17e-11	GO:0007409
1020	45	GO Process	Positive regulation of transport	3.46e-11	GO:0051050
697	37	GO Process	Neuron projection development	3.63e-11	GO:0031175
73	15	GO Process	Axo-dendritic transport	3.84e-11	GO:0008088
1072	46	GO Process	Plasma membrane bounded cell projection organization	4.29e-11	GO:0120036
1392	53	GO Process	Cellular protein localization	4.35e-11	GO:0034613
247	23	GO Process	Protein localization to cell periphery	5.09e-11	GO:1990778
1083	46	GO Process	Regulation of cellular localization	5.5e-11	GO:0060341
155	19	GO Process	Transport along microtubule	7.63e-11	GO:0010970
1382	52	GO Process	Movement of cell or subcellular component	1.07e-10	GO:0006928
440	29	GO Process	Cell morphogenesis involved in neuron differentiation	1.12e-10	GO:0048667
978	43	GO Process	Regulation of cellular component biogenesis	1.15e-10	GO:0044087
855	40	GO Process	Neuron development	1.27e-10	GO:0048666
186	20	GO Process	Cytoskeleton-dependent intracellular transport	1.52e-10	GO:0030705
2669	76	GO Process	Regulation of developmental process	1.6e-10	GO:0050793
1130	46	GO Process	Vesicle-mediated transport	1.97e-10	GO:0016192
1056	44	GO Process	Neuron differentiation	3.09e-10	GO:0030182
611	33	GO Process	Cellular component morphogenesis	3.95e-10	GO:0032989
984	42	GO Process	Central nervous system development	4.93e-10	GO:0007417
1258	48	GO Process	Regulation of organelle organization	5.15e-10	GO:0033043
739	36	GO Process	Cell morphogenesis	5.96e-10	GO:0000902
2150	65	GO Process	Regulation of multicellular organismal development	8.86e-10	GO:2000026
1236	47	GO Process	Positive regulation of cellular component organization	9.58e-10	GO:0051130
1890	60	GO Process	Protein localization	1.03e-09	GO:0008104
528	30	GO Process	Regulation of cell morphogenesis	1.17e-09	GO:0022604
575	31	GO Process	Cell morphogenesis involved in differentiation	1.77e-09	GO:0000904
303	23	GO Process	Synapse organization	1.77e-09	GO:0050808
3720	90	GO Process	Response to chemical	3.63e-09	GO:0042221
722	34	GO Process	Microtubule-based process	5.35e-09	GO:0007017
1166	44	GO Process	Intracellular transport	5.89e-09	GO:0046907
427	26	GO Process	Protein localization to membrane	7.19e-09	GO:0072657
1730	55	GO Process	Cell development	8.33e-09	GO:0048468
1902	58	GO Process	Positive regulation of multicellular organismal process	1.06e-08	GO:0051240
1868	57	GO Process	Regulation of cell differentiation	1.56e-08	GO:0045595
343	23	GO Process	Regulation of cell morphogenesis involved in differentiation	1.6e-08	GO:0010769
481	27	GO Process	Cell junction organization	1.6e-08	GO:0034330
3215	80	GO Process	Regulation of cell communication	1.92e-08	GO:0010646
651	31	GO Process	Positive regulation of nervous system development	2.94e-08	GO:0051962
3066	77	GO Process	Organelle organization	3.19e-08	GO:0006996
2198	62	GO Process	Macromolecule localization	4.05e-08	GO:0033036
3227	79	GO Process	Regulation of signaling	5.45e-08	GO:0023051
978	38	GO Process	Regulation of protein localization	6.01e-08	GO:0032880
75	12	GO Process	Protein localization to synapse	7.47e-08	GO:0035418
680	31	GO Process	Behavior	7.58e-08	GO:0007610
6908	132	GO Process	Response to stimulus	7.58e-08	GO:0050896
1090	40	GO Process	Regulation of anatomical structure morphogenesis	9.44e-08	GO:0022603
21	8	GO Process	Retrograde axonal transport	1.76e-07	GO:0008090
722	31	GO Process	Regulation of ion transport	2.87e-07	GO:0043269
239	18	GO Process	Locomotory behavior	2.89e-07	GO:0007626
600	28	GO Process	Regulation of vesicle-mediated transport	3.17e-07	GO:0060627
2742	69	GO Process	Response to organic substance	3.22e-07	GO:0010033
576	27	GO Process	Regulation of cellular protein localization	5.58e-07	GO:1903827
975	36	GO Process	Response to organonitrogen compound	5.95e-07	GO:0010243
4672	98	GO Process	Negative regulation of cellular process	6.21e-07	GO:0048523
55	10	GO Process	Axonal transport	6.28e-07	GO:0098930
541	26	GO Process	Regulation of cytoskeleton organization	6.48e-07	GO:0051493
5108	104	GO Process	Negative regulation of biological process	7.54e-07	GO:0048519
551	26	GO Process	Actin filament-based process	9.01e-07	GO:0030029
329	20	GO Process	Positive regulation of ion transport	1.03e-06	GO:0043270
364	21	GO Process	Regulation of supramolecular fiber organization	1.03e-06	GO:1902903
440	23	GO Process	Regulation of membrane potential	1.12e-06	GO:0042391
203	16	GO Process	Regulation of axonogenesis	1.12e-06	GO:0050770
234	17	GO Process	Axon guidance	1.17e-06	GO:0007411
336	20	GO Process	Microtubule-based movement	1.36e-06	GO:0007018
1370	43	GO Process	Response to endogenous stimulus	1.53e-06	GO:0009719
48	9	GO Process	Protein localization to postsynapse	2.62e-06	GO:0062237
465	23	GO Process	Organelle localization	2.79e-06	GO:0051640
324	19	GO Process	Establishment of organelle localization	3.86e-06	GO:0051656
194	15	GO Process	Protein localization to plasma membrane	3.86e-06	GO:0072659
733	29	GO Process	Negative regulation of cellular component organization	4.34e-06	GO:0051129
603	26	GO Process	Membrane organization	4.5e-06	GO:0061024
228	16	GO Process	Regulation of endocytosis	4.57e-06	GO:0030100
402	21	GO Process	Regulation of cellular component size	4.57e-06	GO:0032535
93	11	GO Process	Plasma membrane organization	4.94e-06	GO:0007009
930	33	GO Process	Response to organic cyclic compound	5.52e-06	GO:0014070
2244	57	GO Process	Anatomical structure morphogenesis	6.73e-06	GO:0009653
75	10	GO Process	Organelle transport along microtubule	7.14e-06	GO:0072384
579	25	GO Process	Positive regulation of neurogenesis	7.66e-06	GO:0050769
496	23	GO Process	Actin cytoskeleton organization	7.67e-06	GO:0030036
713	28	GO Process	Regulation of secretion by cell	8.09e-06	GO:1903530
759	29	GO Process	Brain development	8.14e-06	GO:0007420
814	30	GO Process	Head development	1.01e-05	GO:0060322
1983	52	GO Process	Cellular component assembly	1.04e-05	GO:0022607
5497	105	GO Process	Cellular response to stimulus	1.47e-05	GO:0051716
322	18	GO Process	Positive regulation of cellular protein localization	1.52e-05	GO:1903829
45	8	GO Process	Anterograde axonal transport	1.95e-05	GO:0008089
661	26	GO Process	Positive regulation of cell development	2.23e-05	GO:0010720
112	11	GO Process	Regulation of axon extension	2.51e-05	GO:0030516
1585	44	GO Process	Response to oxygen-containing compound	2.54e-05	GO:1901700
1533	43	GO Process	Positive regulation of developmental process	2.68e-05	GO:0051094
414	20	GO Process	Regulation of metal ion transport	2.76e-05	GO:0010959
50	8	GO Process	Receptor localization to synapse	3.84e-05	GO:0097120
9	5	GO Process	Anterograde axonal protein transport	3.86e-05	GO:0099641
118	11	GO Process	Regulation of receptor-mediated endocytosis	3.87e-05	GO:0048259
2201	54	GO Process	Cellular component biogenesis	4.12e-05	GO:0044085
240	15	GO Process	Regulation of blood circulation	4.12e-05	GO:1903522
1288	38	GO Process	Establishment of protein localization	4.16e-05	GO:0045184
275	16	GO Process	Regulation of synapse organization	4.16e-05	GO:0050807
1183	36	GO Process	Locomotion	4.2e-05	GO:0040011
513	22	GO Process	Negative regulation of transport	4.53e-05	GO:0051051
210	14	GO Process	Regulation of cell junction assembly	4.62e-05	GO:1901888
559	23	GO Process	Regulation of anatomical structure size	4.84e-05	GO:0090066
212	14	GO Process	Regulation of cell size	5.07e-05	GO:0008361
2535	59	GO Process	Cellular response to chemical stimulus	5.64e-05	GO:0070887
1048	33	GO Process	Regulation of cellular component movement	6.11e-05	GO:0051270
484	21	GO Process	Microtubule cytoskeleton organization	6.58e-05	GO:0000226
189	13	GO Process	Positive regulation of synaptic transmission	8.06e-05	GO:0050806
39	7	GO Process	Neurotransmitter receptor transport	9.11e-05	GO:0099637
4179	83	GO Process	Cell communication	0.00011	GO:0007154
41	7	GO Process	Positive regulation of sodium ion transport	0.00012	GO:0010765
199	13	GO Process	Establishment or maintenance of cell polarity	0.00013	GO:0007163
465	20	GO Process	Positive regulation of neuron differentiation	0.00013	GO:0045666
137	11	GO Process	Vesicle-mediated transport in synapse	0.00013	GO:0099003
4065	81	GO Process	Signaling	0.00014	GO:0023052
1534	41	GO Process	Nitrogen compound transport	0.00014	GO:0071705
62	8	GO Process	Positive regulation of protein localization to plasma membrane	0.00014	GO:1903078
429	19	GO Process	Regulation of cell growth	0.00015	GO:0001558
1204	35	GO Process	Protein transport	0.00015	GO:0015031
6085	109	GO Process	Regulation of metabolic process	0.00015	GO:0019222
602	23	GO Process	Regulation of system process	0.00015	GO:0044057
388	18	GO Process	Regulation of developmental growth	0.00015	GO:0048638
112	10	GO Process	Positive regulation of protein localization to membrane	0.00015	GO:1905477
474	20	GO Process	Positive regulation of cell projection organization	0.00016	GO:0031346
1264	36	GO Process	Amide transport	0.00016	GO:0042886
171	12	GO Process	Negative regulation of ion transport	0.00016	GO:0043271
1103	33	GO Process	Positive regulation of cell differentiation	0.00016	GO:0045597
88	9	GO Process	Regulation of sodium ion transport	0.00017	GO:0002028
5	4	GO Process	Retrograde neuronal dense core vesicle transport	0.00017	GO:1990049
568	22	GO Process	Regulation of transmembrane transport	0.00019	GO:0034762
437	19	GO Process	Regulation of protein-containing complex assembly	0.00019	GO:0043254
400	18	GO Process	Endocytosis	0.00021	GO:0006897
177	12	GO Process	Regulation of heart contraction	0.00021	GO:0008016
2657	59	GO Process	Regulation of cellular protein metabolic process	0.00021	GO:0032268
146	11	GO Process	Negative regulation of supramolecular fiber organization	0.00021	GO:1902904
92	9	GO Process	Regulation of microtubule polymerization or depolymerization	0.00023	GO:0031110
2799	61	GO Process	Regulation of protein metabolic process	0.00024	GO:0051246
1987	48	GO Process	Cellular response to organic substance	0.00024	GO:0071310
1075	32	GO Process	Cellular response to endogenous stimulus	0.00024	GO:0071495
184	12	GO Process	Establishment of protein localization to membrane	0.00029	GO:0090150
543	21	GO Process	Positive regulation of cellular component biogenesis	0.0003	GO:0044089
255	14	GO Process	Regulation of neurotransmitter levels	0.00031	GO:0001505
125	10	GO Process	Regulated exocytosis	0.00034	GO:0045055
125	10	GO Process	Synaptic vesicle cycle	0.00034	GO:0099504
223	13	GO Process	Regulation of protein polymerization	0.00036	GO:0032271
5479	99	GO Process	Regulation of cellular metabolic process	0.00038	GO:0031323
556	21	GO Process	Response to inorganic substance	0.00041	GO:0010035
192	12	GO Process	Positive regulation of cell growth	0.00042	GO:0030307
1675	42	GO Process	Positive regulation of protein metabolic process	0.00042	GO:0051247
192	12	GO Process	Regulation of regulated secretory pathway	0.00042	GO:1903305
701	24	GO Process	Regulation of growth	0.00044	GO:0040008
702	24	GO Process	Cation homeostasis	0.00045	GO:0055080
102	9	GO Process	Adult locomotory behavior	0.00046	GO:0008344
132	10	GO Process	Neuromuscular process	0.0005	GO:0050905
431	18	GO Process	Export from cell	0.00051	GO:0140352
1634	41	GO Process	Homeostatic process	0.00052	GO:0042592
1578	40	GO Process	System process	0.00054	GO:0003008
134	10	GO Process	Negative regulation of protein-containing complex assembly	0.00056	GO:0031333
134	10	GO Process	Negative regulation of transmembrane transport	0.00056	GO:0034763
1762	43	GO Process	Positive regulation of cell communication	0.00058	GO:0010647
135	10	GO Process	Establishment of vesicle localization	0.00058	GO:0051650
715	24	GO Process	Inorganic ion homeostasis	0.00058	GO:0098771
56	7	GO Process	Positive regulation of axon extension	0.00059	GO:0045773
201	12	GO Process	Glial cell differentiation	0.0006	GO:0010001
438	18	GO Process	Forebrain development	0.0006	GO:0030900
5618	100	GO Process	Regulation of macromolecule metabolic process	0.0006	GO:0060255
202	12	GO Process	Regulation of microtubule cytoskeleton organization	0.00062	GO:0070507
137	10	GO Process	Metencephalon development	0.00064	GO:0022037
81	8	GO Process	Regulation of striated muscle contraction	0.00065	GO:0006942
1836	44	GO Process	Organic substance transport	0.00067	GO:0071702
1600	40	GO Process	Positive regulation of cellular protein metabolic process	0.00069	GO:0032270
38	6	GO Process	Lamellipodium assembly	0.00074	GO:0030032
83	8	GO Process	Vesicle-mediated transport to the plasma membrane	0.00074	GO:0098876
141	10	GO Process	Regulation of protein localization to cell periphery	0.00078	GO:1904375
174	11	GO Process	Adult behavior	0.0008	GO:0030534
60	7	GO Process	Synaptic vesicle exocytosis	0.00082	GO:0016079
1556	39	GO Process	Regulation of intracellular signal transduction	0.00082	GO:1902531
786	25	GO Process	Ion homeostasis	0.00083	GO:0050801
86	8	GO Process	Neurotransmitter secretion	0.00092	GO:0007269
114	9	GO Process	Regulation of amine transport	0.00092	GO:0051952
744	24	GO Process	Cell adhesion	0.00096	GO:0007155
549	20	GO Process	Cellular response to organonitrogen compound	0.00096	GO:0071417
10	4	GO Process	Neuron projection maintenance	0.00096	GO:1990535
23	5	GO Process	Regulation of postsynaptic neurotransmitter receptor internalization	0.00097	GO:0099149
214	12	GO Process	Positive regulation of developmental growth	0.00098	GO:0048639
374	16	GO Process	Response to metal ion	0.001	GO:0010038
1402	36	GO Process	Intracellular signal transduction	0.001	GO:0035556
335	15	GO Process	Chemical synaptic transmission	0.0011	GO:0007268
255	13	GO Process	Regulation of exocytosis	0.0011	GO:0017157
118	9	GO Process	Glial cell development	0.0011	GO:0021782
183	11	GO Process	Hindbrain development	0.0011	GO:0030902
254	13	GO Process	Regulation of ion transmembrane transporter activity	0.0011	GO:0032412
255	13	GO Process	Gliogenesis	0.0011	GO:0042063
1124	31	GO Process	Chemical homeostasis	0.0011	GO:0048878
1066	30	GO Process	Nervous system process	0.0011	GO:0050877
759	24	GO Process	Intracellular protein transport	0.0012	GO:0006886
151	10	GO Process	Regulation of muscle contraction	0.0012	GO:0006937
2199	49	GO Process	Response to external stimulus	0.0012	GO:0009605
43	6	GO Process	Reproductive behavior	0.0012	GO:0019098
1776	42	GO Process	Regulation of phosphate metabolic process	0.0012	GO:0019220
1769	42	GO Process	Positive regulation of signaling	0.0012	GO:0023056
257	13	GO Process	Regulation of microtubule-based process	0.0012	GO:0032886
1711	41	GO Process	Positive regulation of molecular function	0.0012	GO:0044093
43	6	GO Process	Vesicle transport along microtubule	0.0012	GO:0047496
221	12	GO Process	Regulation of synaptic plasticity	0.0012	GO:0048167
3651	71	GO Process	Regulation of response to stimulus	0.0012	GO:0048583
658	22	GO Process	Regulation of establishment of protein localization	0.0012	GO:0070201
43	6	GO Process	Export across plasma membrane	0.0012	GO:0140115
43	6	GO Process	Protein localization to postsynaptic membrane	0.0012	GO:1903539
93	8	GO Process	Maintenance of protein location	0.0013	GO:0045185
154	10	GO Process	Negative regulation of cytoskeleton organization	0.0013	GO:0051494
122	9	GO Process	Regulation of synapse assembly	0.0013	GO:0051963
67	7	GO Process	Regulation of cardiac muscle contraction	0.0013	GO:0055117
123	9	GO Process	Neurotransmitter transport	0.0014	GO:0006836
45	6	GO Process	Mating	0.0014	GO:0007618
388	16	GO Process	Regulation of actin filament-based process	0.0014	GO:0032970
477	18	GO Process	Regulation of ion transmembrane transport	0.0014	GO:0034765
304	14	GO Process	Positive regulation of growth	0.0014	GO:0045927
155	10	GO Process	Regulation of neurotransmitter transport	0.0014	GO:0051588
4379	81	GO Process	Regulation of molecular function	0.0014	GO:0065009
1856	43	GO Process	Regulation of protein modification process	0.0015	GO:0031399
12	4	GO Process	SNARE complex assembly	0.0015	GO:0035493
674	22	GO Process	Regulation of peptide transport	0.0015	GO:0090087
390	16	GO Process	Synaptic signaling	0.0015	GO:0099536
126	9	GO Process	Cerebellum development	0.0016	GO:0021549
5126	91	GO Process	Regulation of nitrogen compound metabolic process	0.0016	GO:0051171
487	18	GO Process	Chemotaxis	0.0017	GO:0006935
70	7	GO Process	Negative regulation of protein depolymerization	0.0017	GO:1901880
129	9	GO Process	Cytosolic transport	0.0018	GO:0016482
129	9	GO Process	Establishment of cell polarity	0.0018	GO:0030010
13	4	GO Process	Sodium ion export across plasma membrane	0.0018	GO:0036376
398	16	GO Process	Cell-cell adhesion	0.0018	GO:0098609
196	11	GO Process	Positive regulation of supramolecular fiber organization	0.0018	GO:1902905
3045	61	GO Process	Response to stress	0.0019	GO:0006950
635	21	GO Process	Metal ion homeostasis	0.0019	GO:0055065
199	11	GO Process	Regulation of protein localization to membrane	0.002	GO:1905475
1010	28	GO Process	Regulation of locomotion	0.0021	GO:0040012
2202	48	GO Process	Regulation of catalytic activity	0.0021	GO:0050790
849	25	GO Process	Cellular homeostasis	0.0022	GO:0019725
30	5	GO Process	Mating behavior	0.0023	GO:0007617
1126	30	GO Process	Response to abiotic stimulus	0.0023	GO:0009628
409	16	GO Process	Regulation of protein catabolic process	0.0023	GO:0042176
1184	31	GO Process	Regulation of hydrolase activity	0.0023	GO:0051336
365	15	GO Process	Negative regulation of nervous system development	0.0023	GO:0051961
4	3	GO Process	Anterograde dendritic transport of neurotransmitter receptor complex	0.0023	GO:0098971
366	15	GO Process	Positive regulation of neuron projection development	0.0024	GO:0010976
104	8	GO Process	Positive regulation of axonogenesis	0.0024	GO:0050772
169	10	GO Process	Regulation of cation channel activity	0.0025	GO:2001257
105	8	GO Process	Negative regulation of ion transmembrane transport	0.0026	GO:0034766
105	8	GO Process	Multicellular organismal signaling	0.0026	GO:0035637
606	20	GO Process	Positive regulation of organelle organization	0.0027	GO:0010638
372	15	GO Process	Response to wounding	0.0028	GO:0009611
812	24	GO Process	Response to hormone	0.0028	GO:0009725
138	9	GO Process	Regulation of neurotransmitter secretion	0.0028	GO:0046928
288	13	GO Process	Telencephalon development	0.0029	GO:0021537
210	11	GO Process	Central nervous system neuron differentiation	0.0029	GO:0021953
5290	92	GO Process	Regulation of primary metabolic process	0.0029	GO:0080090
2767	56	GO Process	Regulation of signal transduction	0.0031	GO:0009966
212	11	GO Process	Negative regulation of cell projection organization	0.0031	GO:0031345
872	25	GO Process	Response to lipid	0.0031	GO:0033993
54	6	GO Process	Positive regulation of amine transport	0.0031	GO:0051954
109	8	GO Process	Striated muscle contraction	0.0032	GO:0006941
33	5	GO Process	Response to amphetamine	0.0033	GO:0001975
33	5	GO Process	Nuclear migration	0.0033	GO:0007097
55	6	GO Process	Regulation of microtubule polymerization	0.0033	GO:0031113
336	14	GO Process	Negative regulation of neurogenesis	0.0033	GO:0050768
214	11	GO Process	Response to ketone	0.0033	GO:1901654
428	16	GO Process	Positive regulation of secretion	0.0035	GO:0051047
382	15	GO Process	Positive regulation of secretion by cell	0.0035	GO:1903532
34	5	GO Process	Cerebellar purkinje cell layer development	0.0036	GO:0021680
339	14	GO Process	Cognition	0.0036	GO:0050890
625	20	GO Process	Cellular cation homeostasis	0.0038	GO:0030003
114	8	GO Process	Myelination	0.0041	GO:0042552
1059	28	GO Process	Phosphorylation	0.0042	GO:0016310
630	20	GO Process	Regulation of protein transport	0.0042	GO:0051223
222	11	GO Process	Positive regulation of cytoskeleton organization	0.0044	GO:0051495
36	5	GO Process	Regulation of vesicle fusion	0.0045	GO:0031338
304	13	GO Process	Response to steroid hormone	0.0045	GO:0048545
1661	38	GO Process	Regulation of cell death	0.0047	GO:0010941
117	8	GO Process	Response to alkaloid	0.0047	GO:0043279
1243	31	GO Process	Positive regulation of protein modification process	0.0048	GO:0031401
6	3	GO Process	Negative regulation of dopamine secretion	0.0048	GO:0033602
6	3	GO Process	Positive regulation of tau-protein kinase activity	0.0048	GO:1902949
1304	32	GO Process	Negative regulation of multicellular organismal process	0.0049	GO:0051241
60	6	GO Process	Positive regulation of reactive oxygen species biosynthetic process	0.0049	GO:1903428
1486	35	GO Process	Regulation of apoptotic process	0.0051	GO:0042981
963	26	GO Process	Regulation of cell motility	0.0051	GO:2000145
228	11	GO Process	Cell junction assembly	0.0052	GO:0034329
747	22	GO Process	Cellular chemical homeostasis	0.0052	GO:0055082
19	4	GO Process	Neurotransmitter receptor transport to postsynaptic membrane	0.0052	GO:0098969
270	12	GO Process	Regulation of cellular protein catabolic process	0.0055	GO:1903362
915	25	GO Process	Regulation of cell migration	0.0056	GO:0030334
62	6	GO Process	Protein transport along microtubule	0.0056	GO:0098840
39	5	GO Process	Glycolytic process	0.0059	GO:0006096
232	11	GO Process	Regulation of epithelial cell migration	0.0059	GO:0010632
63	6	GO Process	Cerebellar cortex development	0.0059	GO:0021695
122	8	GO Process	Positive regulation of protein polymerization	0.0059	GO:0032273
63	6	GO Process	Maintenance of protein location in cell	0.0059	GO:0032507
193	10	GO Process	Regulation of dendrite development	0.0059	GO:0050773
39	5	GO Process	Regulation of protein localization to cell surface	0.0059	GO:2000008
20	4	GO Process	Positive regulation of protein localization to cell surface	0.0059	GO:2000010
4041	73	GO Process	Regulation of gene expression	0.0062	GO:0010468
365	14	GO Process	Endomembrane system organization	0.0066	GO:0010256
3767	69	GO Process	Positive regulation of metabolic process	0.0067	GO:0009893
65	6	GO Process	Neuromuscular process controlling balance	0.0067	GO:0050885
1159	29	GO Process	Positive regulation of phosphate metabolic process	0.0069	GO:0045937
238	11	GO Process	Positive regulation of transmembrane transport	0.007	GO:0034764
511	17	GO Process	Cellular response to organic cyclic compound	0.0072	GO:0071407
827	23	GO Process	Cell-cell signaling	0.0076	GO:0007267
42	5	GO Process	Neuron cellular homeostasis	0.0077	GO:0070050
8	3	GO Process	Exocytic insertion of neurotransmitter receptor to postsynaptic membrane	0.0083	GO:0098967
130	8	GO Process	Regulation of postsynapse organization	0.0083	GO:0099175
43	5	GO Process	Negative regulation of cation channel activity	0.0084	GO:2001258
23	4	GO Process	Calcium ion-regulated exocytosis of neurotransmitter	0.009	GO:0048791
44	5	GO Process	Regulation of calcium ion-dependent exocytosis	0.0093	GO:0017158
44	5	GO Process	Synaptic vesicle transport	0.0093	GO:0048489
1798	39	GO Process	Phosphorus metabolic process	0.0097	GO:0006793
45	5	GO Process	Calcium-ion regulated exocytosis	0.0101	GO:0017156
71	6	GO Process	Negative regulation of ion transmembrane transporter activity	0.0101	GO:0032413
135	8	GO Process	Dendrite development	0.0104	GO:0016358
9	3	GO Process	Regulation of cardiac muscle cell membrane potential	0.0108	GO:0086036
173	9	GO Process	Learning	0.011	GO:0007612
388	14	GO Process	Negative regulation of organelle organization	0.0113	GO:0010639
73	6	GO Process	Regulation of receptor internalization	0.0114	GO:0002090
47	5	GO Process	Negative regulation of microtubule polymerization or depolymerization	0.0119	GO:0031111
47	5	GO Process	Establishment of spindle localization	0.0119	GO:0051293
391	14	GO Process	Monovalent inorganic cation transport	0.012	GO:0015672
391	14	GO Process	Regulation of binding	0.012	GO:0051098
257	11	GO Process	Developmental maturation	0.0122	GO:0021700
3230	60	GO Process	Animal organ development	0.0127	GO:0048513
753	21	GO Process	Regulation of proteolysis	0.0129	GO:0030162
304	12	GO Process	Learning or memory	0.0134	GO:0007611
107	7	GO Process	Regulation of potassium ion transport	0.0134	GO:0043266
349	13	GO Process	Regulation of cation transmembrane transport	0.0134	GO:1904062
108	7	GO Process	Regulation of synaptic vesicle exocytosis	0.0141	GO:2000300
705	20	GO Process	Regulation of cell adhesion	0.0142	GO:0030155
1776	38	GO Process	Phosphate-containing compound metabolic process	0.0143	GO:0006796
872	23	GO Process	Regulation of catabolic process	0.0145	GO:0009894
3320	61	GO Process	Positive regulation of cellular metabolic process	0.0146	GO:0031325
50	5	GO Process	Positive regulation of potassium ion transport	0.0149	GO:0043268
3119	58	GO Process	Positive regulation of nitrogen compound metabolic process	0.0154	GO:0051173
51	5	GO Process	Neuromuscular junction development	0.0161	GO:0007528
111	7	GO Process	Positive regulation of reactive oxygen species metabolic process	0.0161	GO:2000379
607	18	GO Process	Positive regulation of cellular component movement	0.0162	GO:0051272
11	3	GO Process	Regulation of synaptic vesicle fusion to presynaptic active zone membrane	0.0164	GO:0031630
147	8	GO Process	Calcium-mediated signaling	0.0165	GO:0019722
186	9	GO Process	Regulation of jnk cascade	0.0169	GO:0046328
81	6	GO Process	Synapse assembly	0.0178	GO:0007416
150	8	GO Process	Regulation of mrna processing	0.0185	GO:0050684
53	5	GO Process	Musculoskeletal movement	0.0185	GO:0050881
150	8	GO Process	Regulation of synaptic vesicle cycle	0.0185	GO:0098693
189	9	GO Process	Positive regulation of cell morphogenesis involved in differentiation	0.0186	GO:0010770
230	10	GO Process	Positive regulation of protein-containing complex assembly	0.0186	GO:0031334
1126	27	GO Process	Negative regulation of molecular function	0.0189	GO:0044092
463	15	GO Process	Response to peptide	0.019	GO:1901652
567	17	GO Process	Cellular metal ion homeostasis	0.0196	GO:0006875
152	8	GO Process	Memory	0.0196	GO:0007613
30	4	GO Process	Myelination in peripheral nervous system	0.0196	GO:0022011
83	6	GO Process	Positive regulation of nervous system process	0.0196	GO:0031646
12	3	GO Process	Neuronal ion channel clustering	0.0196	GO:0045161
30	4	GO Process	Positive regulation of amino acid transport	0.0196	GO:0051957
785	21	GO Process	Protein phosphorylation	0.0198	GO:0006468
570	17	GO Process	Inorganic cation transmembrane transport	0.0203	GO:0098662
55	5	GO Process	Cellular response to nerve growth factor stimulus	0.0207	GO:1990090
469	15	GO Process	Supramolecular fiber organization	0.0209	GO:0097435
31	4	GO Process	Positive regulation of microtubule polymerization	0.0214	GO:0031116
195	9	GO Process	Protein-containing complex localization	0.022	GO:0031503
86	6	GO Process	Actin filament-based movement	0.0226	GO:0030048
86	6	GO Process	Regulation of potassium ion transmembrane transport	0.0226	GO:1901379
375	13	GO Process	Regulation of neuron death	0.0227	GO:1901214
2	2	GO Process	Cellular response to norepinephrine stimulus	0.0228	GO:0071874
2	2	GO Process	Retrograde axonal protein transport	0.0228	GO:0099642
2	2	GO Process	Regulation of cellular response to thapsigargin	0.0228	GO:1905891
2	2	GO Process	Regulation of cellular response to tunicamycin	0.0228	GO:1905894
32	4	GO Process	Golgi to plasma membrane protein transport	0.0233	GO:0043001
32	4	GO Process	Response to morphine	0.0233	GO:0043278
87	6	GO Process	Protein tetramerization	0.0233	GO:0051262
913	23	GO Process	Negative regulation of apoptotic process	0.0236	GO:0043066
690	19	GO Process	Regulation of cellular response to stress	0.0243	GO:0080135
88	6	GO Process	post-Golgi vesicle-mediated transport	0.0245	GO:0006892
200	9	GO Process	Regulation of dephosphorylation	0.025	GO:0035303
243	10	GO Process	Golgi vesicle transport	0.0253	GO:0048193
89	6	GO Process	Negative regulation of cation transmembrane transport	0.0255	GO:1904063
1341	30	GO Process	Positive regulation of catalytic activity	0.0258	GO:0043085
14	3	GO Process	Synaptic vesicle fusion to presynaptic active zone membrane	0.0263	GO:0031629
14	3	GO Process	Glycolytic process through fructose-6-phosphate	0.0263	GO:0061615
125	7	GO Process	Positive regulation of endocytosis	0.0273	GO:0045807
34	4	GO Process	Negative regulation of microtubule depolymerization	0.0274	GO:0007026
163	8	GO Process	Regulation of phosphatase activity	0.0274	GO:0010921
60	5	GO Process	Regulation of focal adhesion assembly	0.0275	GO:0051893
60	5	GO Process	Regulation of potassium ion transmembrane transporter activity	0.0275	GO:1901016
60	5	GO Process	Regulation of sodium ion transmembrane transport	0.0275	GO:1902305
1046	25	GO Process	Negative regulation of cell death	0.0278	GO:0060548
164	8	GO Process	Regulation of intrinsic apoptotic signaling pathway	0.028	GO:2001242
594	17	GO Process	Metal ion transport	0.0286	GO:0030001
61	5	GO Process	Transmission of nerve impulse	0.029	GO:0019226
127	7	GO Process	Cellular response to leukemia inhibitory factor	0.029	GO:1990830
206	9	GO Process	Regulation of organelle assembly	0.0291	GO:1902115
35	4	GO Process	Negative regulation of organelle assembly	0.0294	GO:1902116
15	3	GO Process	Positive regulation of glutamate secretion	0.03	GO:0014049
15	3	GO Process	Cellular potassium ion homeostasis	0.03	GO:0030007
5878	94	GO Process	Nitrogen compound metabolic process	0.0303	GO:0006807
62	5	GO Process	Regulation of postsynaptic membrane neurotransmitter receptor levels	0.0304	GO:0099072
167	8	GO Process	Positive regulation of cation transmembrane transport	0.0305	GO:1904064
344	12	GO Process	Regulation of actin cytoskeleton organization	0.0307	GO:0032956
252	10	GO Process	Positive regulation of cell cycle process	0.031	GO:0090068
252	10	GO Process	Response to alcohol	0.031	GO:0097305
94	6	GO Process	Central nervous system neuron development	0.0312	GO:0021954
36	4	GO Process	Regulation of intrinsic apoptotic signaling pathway in response to dna damage	0.0316	GO:1902229
130	7	GO Process	Regulation of protein dephosphorylation	0.0319	GO:0035304
63	5	GO Process	Positive regulation of dna binding	0.0319	GO:0043388
299	11	GO Process	Cellular response to peptide	0.0319	GO:1901653
131	7	GO Process	Cell recognition	0.033	GO:0008037
605	17	GO Process	Positive regulation of locomotion	0.0331	GO:0040017
4475	75	GO Process	Organonitrogen compound metabolic process	0.0332	GO:1901564
3	2	GO Process	Methylglyoxal biosynthetic process	0.0334	GO:0019242
3	2	GO Process	Maintenance of protein location in plasma membrane	0.0334	GO:0072660
3	2	GO Process	Positive regulation of protein catabolic process in the vacuole	0.0334	GO:1904352
16	3	GO Process	Cerebellar purkinje cell differentiation	0.0337	GO:0021702
96	6	GO Process	Cellular monovalent inorganic cation homeostasis	0.0337	GO:0030004
16	3	GO Process	Myelin maintenance	0.0337	GO:0043217
16	3	GO Process	Positive regulation of striated muscle contraction	0.0337	GO:0045989
16	3	GO Process	Regulation of synapse maturation	0.0337	GO:0090128
37	4	GO Process	Regulation of presynapse assembly	0.0337	GO:1905606
3467	61	GO Process	Positive regulation of macromolecule metabolic process	0.0339	GO:0010604
172	8	GO Process	ATP metabolic process	0.0348	GO:0046034
66	5	GO Process	Regulation of catecholamine secretion	0.0374	GO:0050433
261	10	GO Process	Negative regulation of neuron differentiation	0.0378	GO:0045665
99	6	GO Process	Developmental cell growth	0.0382	GO:0048588
175	8	GO Process	Protein homooligomerization	0.0382	GO:0051260
17	3	GO Process	Suckling behavior	0.0384	GO:0001967
17	3	GO Process	Negative regulation of calcium ion transport into cytosol	0.0384	GO:0010523
17	3	GO Process	Negative regulation of peptidyl-threonine phosphorylation	0.0384	GO:0010801
509	15	GO Process	Divalent inorganic cation homeostasis	0.0385	GO:0072507
3779	65	GO Process	Signal transduction	0.0392	GO:0007165
67	5	GO Process	Cytoplasmic microtubule organization	0.0392	GO:0031122
729	19	GO Process	Regulation of cellular catabolic process	0.0392	GO:0031329
618	17	GO Process	Protein localization to organelle	0.0392	GO:0033365
458	14	GO Process	Developmental growth	0.0392	GO:0048589
39	4	GO Process	Positive regulation of g1/s transition of mitotic cell cycle	0.0392	GO:1900087
39	4	GO Process	Cellular response to amyloid-beta	0.0392	GO:1904646
177	8	GO Process	Negative regulation of neuron projection development	0.04	GO:0010977
1085	25	GO Process	Positive regulation of phosphorylation	0.0406	GO:0042327
3073	55	GO Process	Cellular protein metabolic process	0.0406	GO:0044267
567	16	GO Process	Positive regulation of cell migration	0.0408	GO:0030335
265	10	GO Process	Wound healing	0.0408	GO:0042060
1026	24	GO Process	Cellular response to oxygen-containing compound	0.041	GO:1901701
967	23	GO Process	Positive regulation of intracellular signal transduction	0.0414	GO:1902533
40	4	GO Process	Regulation of dopamine secretion	0.0416	GO:0014059
40	4	GO Process	Central nervous system neuron axonogenesis	0.0416	GO:0021955
266	10	GO Process	Regulation of actin filament organization	0.0416	GO:0110053
1591	33	GO Process	Regulation of phosphorylation	0.0423	GO:0042325
69	5	GO Process	Negative regulation of protein polymerization	0.0426	GO:0032272
18	3	GO Process	Membrane repolarization	0.0426	GO:0086009
18	3	GO Process	Maintenance of postsynaptic specialization structure	0.0426	GO:0098880
682	18	GO Process	Positive regulation of hydrolase activity	0.0433	GO:0051345
103	6	GO Process	Erythrocyte homeostasis	0.0438	GO:0034101
41	4	GO Process	Neuron maturation	0.0442	GO:0042551
41	4	GO Process	Positive regulation of potassium ion transmembrane transport	0.0442	GO:1901381
41	4	GO Process	Negative regulation of blood circulation	0.0442	GO:1903523
41	4	GO Process	Potassium ion import across plasma membrane	0.0442	GO:1990573
4	2	GO Process	Astrocyte activation involved in immune response	0.045	GO:0002265
4	2	GO Process	Positive regulation of endodeoxyribonuclease activity	0.045	GO:0032079
104	6	GO Process	Regulation of phosphoprotein phosphatase activity	0.045	GO:0043666
4	2	GO Process	Positive regulation of cyclic-nucleotide phosphodiesterase activity	0.045	GO:0051343
4	2	GO Process	Regulation of voltage-gated sodium channel activity	0.045	GO:1905150
4	2	GO Process	Anterograde neuronal dense core vesicle transport	0.045	GO:1990048
142	7	GO Process	Positive regulation of jnk cascade	0.0456	GO:0046330
71	5	GO Process	Peripheral nervous system development	0.0464	GO:0007422
42	4	GO Process	Membrane biogenesis	0.0468	GO:0044091
143	7	GO Process	Receptor-mediated endocytosis	0.0469	GO:0006898
19	3	GO Process	Mitochondrion transport along microtubule	0.0469	GO:0047497
19	3	GO Process	Regulation of phospholipid biosynthetic process	0.0469	GO:0071071
19	3	GO Process	Regulation of protein kinase c signaling	0.0469	GO:0090036
1043	24	GO Process	Negative regulation of developmental process	0.0475	GO:0051093
228	9	GO Process	Protein complex oligomerization	0.0477	GO:0051259
106	6	GO Process	Associative learning	0.048	GO:0008306
106	6	GO Process	Postsynapse organization	0.048	GO:0099173
144	7	GO Process	Potassium ion transmembrane transport	0.0481	GO:0071805
43	4	GO Process	G2/M transition of mitotic cell cycle	0.0496	GO:0000086
583	16	GO Process	Regulation of cell cycle process	0.0496	GO:0010564
230	9	GO Process	Regulation of protein binding	0.0499	GO:0043393
594	32	Reactome Pathways	Vesicle-mediated transport	7.43e-09	MMU-5653656
560	29	Reactome Pathways	Membrane Trafficking	9.75e-08	MMU-199991
336	21	Reactome Pathways	Neuronal System	1.2e-06	MMU-112316
128	12	Reactome Pathways	Golgi-to-ER retrograde transport	4.91e-05	MMU-8856688
524	23	Reactome Pathways	Hemostasis	6.3e-05	MMU-109582
50	8	Reactome Pathways	Ion homeostasis	0.00011	MMU-5578775
210	14	Reactome Pathways	Transmission across Chemical Synapses	0.00013	MMU-112315
186	13	Reactome Pathways	Intra-Golgi and retrograde Golgi-to-ER traffic	0.00017	MMU-6811442
114	10	Reactome Pathways	Cardiac conduction	0.00044	MMU-5576891
50	7	Reactome Pathways	Neurotransmitter release cycle	0.00081	MMU-112310
381	17	Reactome Pathways	Signaling by Rho GTPases	0.00094	MMU-194315
52	7	Reactome Pathways	Ion transport by P-type ATPases	0.00094	MMU-936837
19	5	Reactome Pathways	GABA synthesis, release, reuptake and degradation	0.001	MMU-888590
55	7	Reactome Pathways	Kinesins	0.001	MMU-983189
488	19	Reactome Pathways	Developmental Biology	0.0013	MMU-1266738
278	14	Reactome Pathways	Axon guidance	0.0013	MMU-422475
23	5	Reactome Pathways	Glutamate Neurotransmitter Release Cycle	0.0016	MMU-210500
11	4	Reactome Pathways	RHO GTPases activate KTN1	0.0021	MMU-5625970
65	7	Reactome Pathways	Protein-protein interactions at synapses	0.0021	MMU-6794362
12	4	Reactome Pathways	Reduction of cytosolic Ca++ levels	0.0024	MMU-418359
94	8	Reactome Pathways	COPI-dependent Golgi-to-ER retrograde traffic	0.0024	MMU-6811434
1621	39	Reactome Pathways	Immune System	0.0026	MMU-168256
246	12	Reactome Pathways	RHO GTPase Effectors	0.0045	MMU-195258
138	9	Reactome Pathways	MHC class II antigen presentation	0.0045	MMU-2132295
16	4	Reactome Pathways	Acetylcholine Neurotransmitter Release Cycle	0.0049	MMU-264642
17	4	Reactome Pathways	Serotonin Neurotransmitter Release Cycle	0.0058	MMU-181429
17	4	Reactome Pathways	Norepinephrine Neurotransmitter Release Cycle	0.0058	MMU-181430
127	8	Reactome Pathways	Response to elevated platelet cytosolic Ca2+	0.0119	MMU-76005
22	4	Reactome Pathways	Dopamine Neurotransmitter Release Cycle	0.0124	MMU-212676
67	6	Reactome Pathways	L1CAM interactions	0.0124	MMU-373760
9	3	Reactome Pathways	Tetrahydrobiopterin (BH4) synthesis, recycling, salvage and regulation	0.0167	MMU-1474151
74	6	Reactome Pathways	Platelet homeostasis	0.018	MMU-418346
10	3	Reactome Pathways	Interaction between L1 and Ankyrins	0.0197	MMU-445095
27	4	Reactome Pathways	ISG15 antiviral mechanism	0.0211	MMU-1169408
11	3	Reactome Pathways	eNOS activation	0.0236	MMU-203615
11	3	Reactome Pathways	Caspase-mediated cleavage of cytoskeletal proteins	0.0236	MMU-264870
122	7	Reactome Pathways	Platelet degranulation	0.0354	MMU-114608
701	19	Reactome Pathways	Adaptive Immune System	0.0402	MMU-1280218
61	5	Reactome Pathways	Regulation of actin dynamics for phagocytic cup formation	0.0411	MMU-2029482
92	6	Reactome Pathways	VEGFA-VEGFR2 Pathway	0.0411	MMU-4420097
253	10	Reactome Pathways	Platelet activation, signaling and aggregation	0.0435	MMU-76002
95	6	Reactome Pathways	COPI-mediated anterograde transport	0.0442	MMU-6807878
3	2	Reactome Pathways	Neurofascin interactions	0.0448	MMU-447043
7551	193	UniProt Keywords	Phosphoprotein	6.24e-34	KW-0597
4714	134	UniProt Keywords	Alternative splicing	1.28e-22	KW-0025
4763	127	UniProt Keywords	Cytoplasm	1.35e-18	KW-0963
1180	55	UniProt Keywords	Cytoskeleton	1.76e-15	KW-0206
785	45	UniProt Keywords	Cell junction	1.76e-15	KW-0965
455	34	UniProt Keywords	Synapse	1.09e-14	KW-0770
926	44	UniProt Keywords	Methylation	1.52e-12	KW-0488
3070	79	UniProt Keywords	Acetylation	2.31e-09	KW-0007
2321	65	UniProt Keywords	Coiled coil	7.07e-09	KW-0175
982	39	UniProt Keywords	Cell projection	7.07e-09	KW-0966
259	19	UniProt Keywords	Microtubule	5.59e-08	KW-0493
269	18	UniProt Keywords	Neurogenesis	5.46e-07	KW-0524
2100	56	UniProt Keywords	Ubl conjugation	7.25e-07	KW-0832
4163	88	UniProt Keywords	Repeat	1.29e-06	KW-0677
261	16	UniProt Keywords	Actin-binding	8.86e-06	KW-0009
1442	41	UniProt Keywords	Isopeptide bond	1.38e-05	KW-1017
126	10	UniProt Keywords	Motor protein	0.00018	KW-0505
420	17	UniProt Keywords	Cell adhesion	0.00066	KW-0130
1749	41	UniProt Keywords	Nucleotide-binding	0.0011	KW-0547
166	10	UniProt Keywords	Guanine-nucleotide releasing factor	0.0014	KW-0344
32	5	UniProt Keywords	Glycolysis	0.0019	KW-0324
142	9	UniProt Keywords	Calmodulin-binding	0.0021	KW-0112
1360	33	UniProt Keywords	ATP-binding	0.0031	KW-0067
61	6	UniProt Keywords	Synaptosome	0.0033	KW-0771
127	8	UniProt Keywords	Sodium	0.0048	KW-0915
4060	72	UniProt Keywords	Cell membrane	0.0076	KW-1003
591	18	UniProt Keywords	Cytoplasmic vesicle	0.0081	KW-0968
10	3	UniProt Keywords	Sodium/potassium transport	0.0085	KW-0740
145	8	UniProt Keywords	Postsynaptic cell membrane	0.0096	KW-0628
112	7	UniProt Keywords	Sodium transport	0.0103	KW-0739
819	21	UniProt Keywords	Calcium	0.0209	KW-0106
130	7	UniProt Keywords	Potassium	0.0222	KW-0630
610	17	UniProt Keywords	Ion transport	0.0245	KW-0406
218	9	UniProt Keywords	SH3 domain	0.0268	KW-0728
68	5	UniProt Keywords	Translocase	0.028	KW-1278
113	6	UniProt Keywords	Potassium transport	0.0463	KW-0633
