# Supplementary material for: hnRNP A1 dysfunction alters RNA splicing and drives neurodegeneration in multiple sclerosis (MS)
Source: Nat Commun. 2024 Jan 8;15:356. doi: 10.1038/s41467-023-44658-1 (PMC10774274; doi:10.1038/s41467-023-44658-1)
Supplement: Supplementary file 5 — Source Data [file 41467_2023_44658_MOESM5_ESM.xlsx]

## Sheet: Figure 1b
Figure 1b
		Total neurons counted	# neurons with hnRNP A1 mislocalization	% neurons with hnRNP A1 mislocalization
	Control	195	4	2.05128
	Control	228	8	3.50877
	Control	260	1	0.384615
	MS	262	215	82.0611
	MS	206	162	78.6408
	MS	181	149	82.3204

## Sheet: Figure 1d
Figure 1d
	Gene Symbol	log2FoldChange	log 10 pvalue
	FCGBP	-4.31008	10.3536
	ELK1	-1.8222	3.80232
	CHI3L1	-2.44561	3.80232
	CDR1	2.08095	3.80232
	AQP1	-3.21792	3.80232
	SLC7A5	-****************	3.72482
	EDIL3	1.61943	3.53069
	RGS5	1.85039	3.22714
	COX7A2	1.75836	3.18945
	MIR3917	2.31551	3.18945
	NDUFA4	1.57235	3.14089
	LAMA5	-1.69217	3.11599
	ACSL6	1.20808	3.05524
	YJEFN3	-1.78193	2.90333
	RF00019	-2.87979	2.54538
	UBLCP1	1.51955	2.5299
	GFAP	-2.24673	2.49922
	LGI4	-1.78915	2.49307
	AC073283.3	1.62109	2.44805
	SLC25A5	1.44243	2.41192
	SEMA3A	1.63483	2.41192
	SLCO4A1	-1.80876	2.38786
	MDH1	1.63122	2.34711
	FGF17	-1.82415	2.34711
	RXFP1	2.16316	2.34711
	NT5DC1	1.53014	2.3405
	NDUFAB1	1.53217	2.29841
	KIAA0930	-1.32215	2.29841
	AP1G2	-1.5029	2.29841
	SNX33	-****************	2.29405
	VSIR	-1.83843	2.27523
	RHBDF2	-2.36349	2.25565
	GABRA1	1.48048	2.24746
	CD44	-2.06696	2.24746
	CMPK1	****************	2.24746
	STK39	1.27158	2.24746
	NAP1L5	1.43802	2.24354
	UCHL5	1.33643	2.24123
	PARD6G-AS1	-3.03603	2.24123
	CHMP2B	1.40498	2.23904
	MKNK2	-1.95711	2.23904
	44446	1.09293	2.23904
	ADCY4	-2.22443	2.23904
	CALM2	1.40015	2.23904
	ADSS	****************	2.20876
	ADAM33	-1.82028	2.20012
	COX5B	1.19996	2.16049
	SMYD2	1.30908	2.16049
	AC006064.4	1.51357	2.16049
	RF01956	-1.91604	2.16049
	TC2N	2.11964	2.13398
	DCTN6	1.40463	2.12509
	BEX5	1.61366	2.12509
	GPT2	-1.36016	2.09842
	CASD1	1.31106	2.07926
	NDUFA5	1.46441	2.07926
	THEMIS	2.24121	2.07926
	SPOCK3	1.56861	2.07926
	RF01957	-1.72064	2.07926
	RF01871	-0.967258	2.07926
	FAM81A	1.17292	2.07235
	TNFRSF1A	-1.68248	2.0634
	PRKAA1	1.26846	2.0634
	GAD2	1.71353	2.0634
	LAMP2	1.06632	2.05705
	UBE2V2	1.53134	2.05705
	FLRT3	1.49704	2.0501
	PHF21B	-2.12058	2.03479
	TSNAX	1.14959	2.03479
	GNAI1	1.18989	2.03479
	DOCK6	-1.77462	2.03479
	CA4	-1.99251	2.03355
	EEF1B2	1.32543	2.03336
	NARS	1.15802	2.03336
	ENOPH1	1.42197	2.03336
	ATP5F1A	1.15977	2.03336
	KLHL25	-2.00169	2.03336
	AC138969.2	-2.2938	2.03336
	RTN4	1.18212	2.03127
	RRP7BP	-1.75952	2.03127
	EID1	1.29087	2.03127
	SMIM14	****************	2.02885
	FTL	-1.48137	2.02301
	ATP5F1B	1.40635	2.02301
	LANCL1	1.22574	2.02301
	TMBIM1	-1.70312	2.02301
	PIGK	1.4401	2.02301
	COA7	1.66646	2.02301
	MT-TD	-1.07692	2.02301
	AGTPBP1	1.02206	1.98434
	BOC	-1.52016	1.96185
	VWA3A	-1.43432	1.96185
	SUB1	1.36802	1.9504
	SLC24A2	1.40606	1.9477
	OAT	1.31232	1.91751
	RNY3	1.66725	1.91751
	CFL2	1.2131	1.91192
	FGFRL1	-1.26022	1.91067
	NEUROD6	2.12214	1.90616
	ITGB4	-****************	1.89527
	FGF12	1.45026	1.89178
	TMEM144	1.80568	1.88648
	SUCLA2	1.51234	1.87815
	CSF1	-1.71278	1.87815
	MC1R	-2.58592	1.87186
	DPY19L1	1.39361	1.8635
	GLIS3	-1.28654	1.86163
	TAF13	1.59873	1.86163
	STMN2	1.51754	1.85597
	RAB3B	1.50696	1.85597
	NIPA1	1.37608	1.85597
	PPIA	1.05542	1.85597
	HSBP1	1.35086	1.85597
	MT-TM	-1.04728	1.85283
	RNF13	1.14476	1.84581
	UNC13C	1.09424	1.84254
	ATP1B1	1.41837	1.84242
	ATP5PF	1.42687	1.84242
	PCP4	1.73577	1.83768
	PLEKHG5	-1.23266	1.83609
	ARMCX3	****************	1.82391
	SNCA	1.32606	1.82391
	AMER2	0.996668	1.82391
	DCLK1	1.20042	1.82276
	DYNLT3	****************	1.82276
	SNED1	-1.4055	1.80381
	RORB	1.2049	1.78092
	MT-TS2	-1.07844	1.78092
	RAB2A	1.301	1.76924
	EPS15	1.16398	1.76666
	GNA12	-1.20562	1.76666
	ENSG00000285628	-2.17912	1.76666
	LDHB	1.20209	1.76352
	SMAD6	-1.58948	1.76352
	TRPC3	2.28781	1.76352
	QDPR	1.32132	1.76352
	SCOC	1.30445	1.76352
	NIPBL-DT	1.16618	1.76352
	AC007780.1	1.2135	1.75695
	FAM71F2	-1.56679	1.75161
	COX7B	1.15076	1.74579
	SORBS1	-0.841534	1.74505
	LRPPRC	1.09977	1.74505
	B3GALT2	1.65007	1.74505
	ETV1	1.50823	1.73916
	FUNDC1	1.6655	1.73916
	NDFIP1	1.14085	1.73916
	CHST1	-1.19362	1.73916
	ATP6AP2	1.23645	1.73916
	MTCH2	1.1813	1.73669
	VDAC1	1.11585	1.73669
	CLTC	1.17475	1.73026
	SCG2	****************	1.73026
	ENSG00000285854	1.18161	1.72822
	AVIL	-2.54573	1.71777
	RALB	1.39447	1.70261
	NDUFB9	1.13795	1.70261
	ATP5MC3	1.24407	1.69108
	CLDND1	1.03389	1.68988
	ITFG1	****************	1.68988
	ATP6V1E1	1.30683	1.68988
	SNAP25	1.35642	1.68988
	PSMC2	1.18207	1.68988
	HAP1	-1.53793	1.68988
	ZDHHC11	-1.62014	1.68988
	AC006254.1	-1.54357	1.68988
	RASD1	-****************	1.68218
	SERINC1	1.22665	1.68218
	STMN1	1.27612	1.68218
	SYT4	1.50759	1.68218
	HIGD1A	1.25864	1.68218
	IGHG1	-8.8888	1.67879
	STAB1	-1.71573	1.66854
	ATP6V1A	1.34366	1.66854
	GAD1	1.1044	1.66854
	SPHKAP	1.53228	1.66854
	COX6C	1.30936	1.66854
	ZNF83	-0.986556	1.66854
	TEF	-0.952203	1.66751
	FAR2	1.3756	1.65318
	PAIP2	1.17877	1.64666
	ATAD1	****************	1.64666
	EIF5A2	1.50209	1.64666
	ATOH8	-1.96179	1.64666
	ACTR2	1.19609	1.64455
	CRTC1	-1.09237	1.64221
	COL27A1	-1.4301	1.634
	FAM107A	-1.47879	1.6241
	IMPAD1	1.10168	1.61859
	HDAC10	-1.44553	1.61572
	TOB2	-1.47983	1.61572
	MRPL3	1.25674	1.61391
	SERPINI1	1.63277	1.61391
	STAT6	-1.24408	1.61391
	SLC35F1	1.31968	1.61391
	RNA5SP298	-2.13349	1.61391
	MALAT1	-0.879198	1.61391
	GALNT16	-****************	1.60583
	MUC20	-1.33005	1.60583
	EGR3	-1.73051	1.6019
	TIMM17A	1.45928	1.60169
	INA	****************	1.60169
	BLOC1S2	****************	1.59572
	REEP1	1.05582	1.59391
	HNRNPH2	1.0344	1.59391
	BCAT1	****************	1.59266
	YWHAE	1.02081	1.59266
	MXD4	-1.2866	1.59266
	ZFHX2	-1.25845	1.59266
	GHITM	1.14529	1.59266
	PER1	-1.35446	1.59266
	MAPK12	-1.15253	1.59266
	ZNF516	-1.32116	1.59187
	STAU2	1.1859	1.58929
	C17orf75	1.18163	1.58929
	PIEZO2	1.85855	1.58929
	TNFRSF25	-1.30754	1.58929
	VSNL1	1.30073	1.58782
	SYT1	1.34111	1.58733
	ERLEC1	1.2635	1.58733
	KIF21A	0.959498	1.58733
	UQCRH	1.35535	1.58733
	MUC20-OT1	-1.29618	1.58733
	PRKD2	-2.05787	1.58477
	AC241952.1	-1.06575	1.58477
	FBXO9	1.01634	1.58453
	STX12	0.98581	1.58453
	PALM2-AKAP2	0.901321	1.5782
	CLASP2	0.908448	1.5782
	YWHAZ	1.09076	1.5782
	NBPF26	-1.63035	1.57618
	RAB11A	1.14243	1.57206
	TRIM37	1.08825	1.57206
	AP1AR	1.27671	1.56802
	CFAP43	-1.28154	1.56802
	AC139887.2	-****************	1.56802
	ENSG00000285565	-1.97092	1.56802
	DNM1L	1.17443	1.56618
	PDE1C	1.01534	1.56618
	PTTG1IP	-1.32886	1.56618
	SMTN	-****************	1.56618
	AP000311.1	1.17211	1.56618
	NREP	****************	1.56495
	PREPL	1.25782	1.56495
	ITPKB	-****************	1.56495
	HINT1	1.18061	1.56495
	UBE2N	1.15422	1.56495
	TP53	-1.86702	1.55956
	PLXNA3	-1.23785	1.55853
	EEF1E1	1.49098	1.55716
	ALS2CL	-1.55391	1.55475
	BNIP3L	1.09083	1.55461
	GYS1	-1.39997	1.55461
	RABGAP1L	0.96462	1.55461
	ENGASE	-1.75493	1.55461
	ATP5MD	1.46342	1.55461
	AKAP2	0.930141	1.55461
	AC004593.3	1.39796	1.55461
	NCALD	1.28731	1.55177
	ZNF831	-1.38153	1.55177
	ATP5F1C	1.36483	1.55177
	AC104109.3	1.15127	1.55177
	AC245060.5	-1.13233	1.55177
	AC026398.1	1.01387	1.54951
	ATL1	1.25222	1.53575
	SPOCK1	1.24906	1.5331
	OXR1	1.32985	1.5331
	MTMR11	-1.61786	1.52846
	RNASET2	-1.08338	1.52846
	ATP5PO	****************	1.52703
	DLD	1.10305	1.52627
	ASPA	****************	1.52627
	SELENOT	1.04193	1.52627
	KRT222	1.34304	1.52245
	NRG1	1.18515	1.51336
	AC139256.2	-****************	1.51088
	PRKAR1A	1.05424	1.50978
	PSMA5	1.27471	1.50978
	RGS12	-0.978428	1.50978
	KIFAP3	****************	1.5092
	HDDC2	****************	1.5092
	LGI2	1.38119	1.5092
	HSF1	-1.18792	1.5092
	AC124016.2	1.21877	1.5092
	ITPR3	-1.64039	1.50463
	CYCS	1.30502	1.50463
	UGT8	1.80443	1.5012
	COL19A1	1.2175	1.49955
	ATP6V1D	1.0945	1.49955
	PAPLN	-1.57636	1.49955
	ACTR3	1.00956	1.49955
	CISD1	1.23561	1.49955
	NBEAL2	-1.52775	1.49955
	KIAA1324L	1.00631	1.49955
	MOAP1	1.08573	1.49955
	CLMP	1.7977	1.49955
	ABCD2	1.05731	1.49955
	AP1S2	1.36578	1.49955
	TAF9B	****************	1.49955
	CHST3	-1.38804	1.49822
	TMX4	1.15331	1.49822
	PKD1P6	-1.3163	1.49822
	AC074143.1	-****************	1.49822
	LRRC8A	-1.09871	1.49797
	CHN2	1.30368	1.49603
	ENPP2	1.77955	1.49603
	SNX10	1.58907	1.48901
	PFKFB2	0.971141	1.48561
	SCARB1	-1.29205	1.48456
	LPGAT1	1.03711	1.48456
	OBSCN	-1.02434	1.48456
	SRSF2	0.993616	1.48456
	CPNE4	1.53425	1.48456
	UQCRFS1	1.18154	1.48368
	DPP8	1.05782	1.48321
	OLA1	1.26603	1.48321
	LRP10	-1.64964	1.4807
	CTDSP2	-1.14632	1.47924
	PIEZO1	-1.43633	1.47876
	PDHB	1.18951	1.47876
	HSF4	-1.28662	1.47787
	SCG3	1.05063	1.47787
	RWDD1	1.23684	1.47787
	COQ10B	1.147	1.47787
	RNASE1	1.74336	1.47787
	GGH	1.73465	1.47787
	GOLGA7	0.994641	1.47787
	RCHY1	1.21352	1.47787
	PRDX3	1.14278	1.47787
	TSPYL2	-1.01707	1.47787
	PSMD12	1.12594	1.47787
	PJA2	****************	1.47787
	AP000721.1	1.12223	1.47787
	SLC30A9	1.06064	1.47784
	STON2	-1.6815	1.47784
	LRRN3	1.32148	1.47392
	IMPA1	1.06696	1.47366
	SOCS5	1.01918	1.47346
	FAM98B	1.2418	1.4732
	SLCO1A2	1.67997	1.47003
	CISD2	1.10578	1.47003
	POLR2K	1.31068	1.47003
	WASF2	-1.13378	1.47003
	THOC7	1.14821	1.47003
	AC017083.3	1.11018	1.47003
	CADM2	1.23871	1.46817
	IGSF9B	-1.36038	1.46739
	PXN	-1.41607	1.46739
	NDUFB3	1.65545	1.46739
	VBP1	1.43957	1.46739
	SGTB	1.23083	1.46739
	CHIC1	1.32694	1.46739
	NYNRIN	-1.32923	1.46739
	TMTC4	1.26752	1.46613
	EPHA3	1.39166	1.46512
	TBC1D9	1.11062	1.46512
	SMBD1P	-1.85368	1.46317
	DMXL2	0.883689	1.46162
	PPP3CB	1.24719	1.45793
	MLXIP	-1.07885	1.45793
	VWC2	1.41153	1.45469
	NNAT	1.20056	1.45394
	PVALB	2.02279	1.45394
	HMGCS1	1.16629	1.45394
	NAP1L2	1.17723	1.45394
	AC009078.3	-2.25781	1.45298
	MAPK9	1.16502	1.45107
	NDRG3	1.13799	1.45107
	RAB5A	1.20825	1.45065
	PIP4K2A	1.07751	1.45065
	RNA5SP202	-2.00696	1.44968
	ICAM5	-1.09427	1.44933
	PLOD3	-1.80171	1.44691
	AC099329.1	1.33008	1.44547
	VPS41	0.939763	1.44517
	SLC16A7	1.20438	1.44517
	DSTN	1.25267	1.44517
	PTPRD	0.851306	1.44517
	MFSD2A	-1.87098	1.44517
	DPP10	****************	1.44517
	CHGB	1.12892	1.44482
	ADAMTS10	-1.29162	1.44385
	IDH3A	1.04903	1.44385
	MVP	-1.48599	1.44063
	PEBP1	0.819111	1.44063
	PLS3	1.05331	1.44063
	SIPA1L3	-0.990687	1.44063
	RNF141	0.948651	1.44063
	SKP1	1.03296	1.44063
	SLC44A2	-1.24033	1.44063
	DNAJB2	-1.25965	1.44063
	GPRASP2	1.07413	1.44063
	ULK1	-0.977342	1.44063
	ESRRG	1.07012	1.44063
	KCNAB1	1.11287	1.44025
	HCCS	1.31752	1.43969
	CCDC91	0.967536	1.43858
	PSMD14	1.3706	1.4331
	PLAGL2	-1.20922	1.4331
	SAP18	0.99452	1.4331
	TRIM11	-1.25117	1.4331
	B4GALNT4	-****************	1.4315
	PAFAH1B1	0.987863	1.43105
	ATP5PD	****************	1.43105
	FAM129B	-1.63645	1.43103
	EBNA1BP2	1.15825	1.43098
	LUZP2	****************	1.42824
	PYROXD1	1.22167	1.42302
	TAF9	1.1189	1.42276
	NRCAM	0.922179	1.42196
	TOP2B	0.885123	1.4166
	WDR6	-0.888241	1.4166
	TMEM59	1.17368	1.41619
	CLSTN2	1.04629	1.40825
	PNMA2	0.833853	1.4081
	AC011603.2	1.29526	1.4081
	MRPL42	1.20276	1.4056
	HDAC7	-1.16319	1.40546
	AZI2	1.00258	1.40083
	AC007744.1	1.33868	1.40083
	ACBD5	0.879569	1.39792
	GCA	1.29558	1.39655
	ITIH4	-1.50511	1.39445
	ZNF25	1.04436	1.39445
	SLC17A6	1.6206	1.39355
	DDX1	1.2253	1.39332
	ABHD4	-1.44268	1.39332
	DNAJC6	1.11702	1.39332
	RAP1GDS1	1.21131	1.39332
	TLE3	-1.1403	1.39332
	KCNC2	1.21939	1.39332
	UGP2	1.07915	1.39332
	PCSK1	1.39299	1.39332
	CLDN5	-1.28797	1.39332
	RYR1	-1.09344	1.39332
	AC006511.5	1.38209	1.39332
	FBXW7	1.1029	1.39118
	RGS4	1.49334	1.39118
	KLHL21	-1.07351	1.39118
	CDC42EP4	-1.23733	1.39118
	PEG3	0.952269	1.39118
	GRM3	0.992768	1.39118
	NOTCH4	-1.30671	1.39118
	JMJD7	-1.42806	1.39118
	AC012254.2	0.997092	1.39118
	GTF2IP12	-1.30371	1.39118
	CHMP5	1.04213	1.39074
	VPS37B	-1.2978	1.39074
	NUPR1	-1.46957	1.39074
	NAP1L3	1.20278	1.39074
	SELENOP	0.970216	1.3901
	RAP2A	0.997664	1.38955
	NXN	-1.56747	1.38889
	DISP3	-1.23347	1.38889
	EMC4	1.13055	1.3866
	FAM3C	1.32778	1.38523
	CTNNA2	0.803327	1.38499
	ELAVL2	****************	1.38499
	CMAS	1.1324	1.38499
	TRIM23	0.979125	1.38499
	NDUFAF4	****************	1.38499
	NRN1	1.10695	1.38499
	MOV10	-1.32619	1.38499
	SELENON	-1.14499	1.38499
	CDS1	1.04802	1.38499
	LTBP3	-1.14854	1.38499
	C17orf62	-1.11998	1.38499
	ENSG00000285635	1.00562	1.38499
	SCAND2P	-1.15287	1.38346
	CYHR1	-1.01894	1.38346
	CDH6	1.26854	1.38276
	HMGCLL1	1.43537	1.38276
	CHRM2	1.5627	1.38276
	PPA1	****************	1.38115
	ACTR6	1.28713	1.37776
	BZW1	0.956371	1.37335
	FBXO31	-0.897805	1.37238
	HPRT1	1.25358	1.37238
	MORF4L1	1.01778	1.36825
	IL10RA	-1.97202	1.36788
	MSANTD3-TMEFF1	1.18717	1.36707
	AC005726.1	-1.08398	1.36692
	ACP1	0.970814	1.36602
	BEND6	1.14731	1.36532
	AC092329.4	-1.08187	1.36532
	TRPM4	-1.575	1.36531
	GMFB	1.05913	1.36531
	SULT1A1	-****************	1.36483
	HIST1H4C	1.20023	1.36466
	GSDMB	-1.31128	1.35969
	SYTL4	-1.92039	1.35969
	MTX2	1.39409	1.35969
	TBR1	1.01702	1.35969
	USP12	1.00004	1.35969
	MAP3K11	-1.29109	1.35969
	DNM3	0.888356	1.35969
	RF00283	-1.13222	1.35969
	COL6A1	-1.03901	1.35762
	FAM102B	1.10127	1.35762
	SMS	1.07854	1.35741
	TRIM2	0.758745	1.35741
	RREB1	-****************	1.35741
	FGFR1	-1.18902	1.3552
	LDHA	1.36433	1.3552
	RFK	1.37134	1.3552
	LMBRD1	0.87429	1.3552
	AC126755.1	-1.54068	1.3552
	NDUFB6	1.321	1.35162
	DNER	0.921459	1.35162
	KIAA1522	-1.01203	1.35154
	TRHDE	1.09868	1.35082
	NDUFV2	1.12235	1.35082
	MARK1	0.926427	1.34821
	TOMM70	1.0196	1.34528
	CDK14	1.12977	1.34021
	SERPINB6	-0.889888	1.34021
	SCARA3	-1.12871	1.34021
	USP32	0.940359	1.34021
	SPTSSB	1.39423	1.34021
	LINC00320	1.65461	1.34021
	DEPP1	-1.80453	1.33782
	TMEFF1	1.18064	1.33782
	MAT2B	1.0634	1.33634
	NELL1	1.1772	1.33634
	KBTBD2	0.909052	1.33634
	SRSF8	0.965247	1.33634
	HEMK1	-1.34534	1.33605
	LENG8	-1.16278	1.33605
	GLIS1	-****************	1.33605
	ENSG00000285772	1.16526	1.33605
	EPHA5	1.30221	1.33333
	SCN1A	1.0495	1.33314
	AJM1	-1.16784	1.3324
	EIF2S1	1.23023	1.32998
	PPP1R26-AS1	-2.03846	1.32998
	AL645465.1	1.40538	1.32998
	FCGRT	-1.69274	1.32967
	SLC25A12	0.888438	1.32967
	RCN2	1.05952	1.32967
	TMEM8A	-1.36722	1.32967
	PAPSS1	0.916629	1.32967
	PPP1R2	1.1128	1.32967
	CAPZA2	1.04301	1.32967
	PPP1CB	1.02581	1.32967
	FRMD8	-1.36848	1.32746
	FER1L4	-1.9619	1.32709
	VAPB	0.852431	1.32371
	LINC00963	-1.17239	1.32371
	CLCN7	-0.937052	1.32131
	GNB1L	-1.9869	1.32091
	IGDCC4	-1.47941	1.3198
	TFP1	1.47873	1.31952
	MMD	1.2376	1.31459
	GOT1	1.21507	1.314
	C1R	-1.73858	1.31375
	STX7	0.963897	1.31308
	ARL6	1.32093	1.31308
	STK40	-1.20753	1.31308
	ELOC	1.08116	1.31301
	SNORA48	-1.64045	1.31301
	ANXA11	-1.02178	1.3096
	CSE1L	0.971737	1.3096
	MICALL2	-1.15693	1.3096
	RAB6A	1.09465	1.3096
	DNHD1	-0.850558	1.3096
	TCEAL7	1.21786	1.3096
	AGFG2	-1.0629	1.30923
	COX6A1	0.966754	1.30923
	AL162417.1	-0.880302	1.30923
	TM9SF3	1.03226	1.30615
	SYNJ1	1.00804	1.305
	HNRNPA3	0.824651	1.305
	NAPG	1.09045	1.30379
	AL049839.2	-3.70538	1.30379
	PITPNM2	-0.927934	1.30369
	MT-TR	-0.936624	1.30369
	LRRC40	1.15874	1.30223
	SV2C	0.957995	1.30223
	SPARCL1	0.817746	1.30223
	NCAM2	0.982335	1.30223
	SLC25A46	1.19294	1.30223
	SNAPC4	-1.16229	1.30223
	ALCAM	0.930423	1.30223
	KBTBD3	1.18999	1.30223
	LSAMP	0.92524	1.30223
	AF064858.1	-1.68401	1.30223
	SNORD3B-2	-1.98191	1.30223
	MIR4697HG	-0.956907	1.30223
	NUAK1	0.938697	1.30183
	SLC6A15	1.14816	1.29569
	PLCXD3	1.09382	1.29546
	DVL2	-1.12044	1.29355
	CSDE1	0.860545	1.29355
	AKAP6	0.918946	1.29355
	NEGR1	1.25486	1.29328
	PFN2	1.06307	1.29157
	SLC36A4	1.22398	1.29021
	DDIT4	-1.33185	1.28951
	P2RY11	-1.49607	1.28785
	NTNG1	1.10785	1.28685
	PCNP	****************	1.28654
	HNRNPK	0.8575	1.28654
	PITPNB	0.964905	1.28547
	SCP2	1.00855	1.28501
	COX7C	1.10087	1.28256
	GLRX2	1.03353	1.28159
	ATP5PB	0.974496	1.28159
	APC	0.858257	1.28159
	SCARNA10	0.975956	1.28017
	AC006064.5	0.975956	1.28017
	TSPAN17	-****************	1.27501
	AL034430.1	1.45853	1.27501
	GPR158	1.13926	1.27465
	CYP51A1	1.1521	1.27404
	EIF4E	1.13842	1.27399
	PSMA3	1.11353	1.2737
	CAND1	1.01752	1.27347
	AC055811.2	-1.16819	1.27216
	CCNI	0.909542	1.27175
	CCSER2	0.984029	1.27116
	RBM14	-1.08733	1.27116
	TNKS1BP1	-1.13383	1.26742
	NDFIP2	1.09206	1.26624
	GPR162	-1.03449	1.26624
	FADS2	-0.931593	1.26622
	CLK3	-1.0155	1.26622
	HYDIN	-1.00435	1.26574
	ERBB2	-1.64439	1.26542
	TCEAL8	1.16079	1.26542
	PLCL1	0.86285	1.26404
	GABARAPL1	0.977974	1.26404
	RRM2B	1.06787	1.2629
	RIMS1	0.934848	1.26247
	GOLT1B	1.1182	1.26247
	TXN	1.38799	1.26247
	DLAT	1.1979	1.26247
	FAM49B	0.990174	1.26247
	DNAH2	-1.31356	1.26247
	AC018638.5	-****************	1.26247
	AL451164.3	1.2445	1.26247
	SLC38A1	0.841605	1.26228
	CRLF1	-1.60333	1.26189
	USP33	0.854297	1.26189
	DDHD2	0.820311	1.26189
	RNA5SP141	-1.99306	1.26189
	GDAP1	0.830435	1.26111
	NDUFA8	1.37542	1.26111
	PCMT1	****************	1.26111
		-0.992377	1.2593
		-1.82923	1.25757
		-0.965274	1.25653
		0.921806	1.25653
		0.968471	1.25653
		-1.53593	1.25489
		0.991271	1.25432
		0.911178	1.25372
		-1.95607	1.25245
		1.0346	1.25245
		-1.55567	1.2524
		1.00813	1.2524
		1.22494	1.2524
		-0.93251	1.25073
		1.0589	1.2488
		1.0058	1.24832
		-1.10982	1.24832
		1.07983	1.24832
		1.01043	1.24791
		0.929536	1.24688
		1.03257	1.24655
		0.754849	1.24318
		1.11823	1.24318
		-1.23151	1.24318
		-1.36797	1.24318
		-1.34387	1.24261
		0.919115	1.2398
		****************	1.2398
		-0.80885	1.2398
		1.43056	1.2398
		1.12911	1.2398
		0.993022	1.2398
		1.01863	1.2398
		-****************	1.2398
		1.3567	1.2398
		-0.844476	1.23794
		0.85096	1.23577
		1.02845	1.23571
		0.821188	1.23511
		-1.20722	1.23458
		0.964168	1.23305
		-1.06434	1.23146
		0.901429	1.22799
		-1.20418	1.22723
		-1.17616	1.2271
		-2.77721	1.2271
		0.969294	1.2271
		-1.26939	1.2271
		0.8172	1.2271
		-1.04834	1.2271
		1.28585	1.2271
		1.04668	1.2271
		0.922633	1.2271
		-0.806766	1.2271
		-1.54051	1.2271
		****************	1.2271
		0.85433	1.22505
		0.958548	1.22461
		0.916926	1.22436
		-0.88773	1.22436
		0.907681	1.22436
		1.05363	1.22436
		0.941438	1.22187
		0.849252	1.22052
		-1.17816	1.22022
		0.981792	1.21948
		-1.27822	1.21948
		0.905744	1.21948
		0.999153	1.2188
		0.858156	1.2188
		1.0856	1.2188
		0.814719	1.2188
		-0.829583	1.2188
		1.52281	1.2188
		1.18879	1.2188
		-3.1925	1.2188
		-1.17725	1.2188
		0.907835	1.2188
		-0.990216	1.2188
		1.00633	1.2188
		-0.967685	1.2188
		-1.53821	1.2188
		1.20774	1.2188
		-0.890475	1.21857
		1.19754	1.21857
		-0.958562	1.21857
		-1.09172	1.21831
		-1.20642	1.21648
		1.37335	1.21578
		1.06933	1.21443
		-1.0123	1.21347
		-1.02327	1.21306
		-0.806747	1.21306
		0.923575	1.21306
		0.864203	1.21306
		1.1928	1.21298
		-0.998812	1.21298
		1.03802	1.21298
		0.924991	1.2129
		-1.0733	1.2129
		-2.0879	1.2129
		-1.51566	1.2129
		-1.44076	1.21255
		1.0167	1.21067
		1.05402	1.20716
		0.910284	1.20676
		-1.34077	1.20676
		1.05936	1.20676
		0.937538	1.20621
		-1.13632	1.20621
		0.866413	1.20485
		0.789751	1.20485
		1.18801	1.20478
		-0.904035	1.20406
		0.90616	1.20326
		1.4141	1.20326
		1.1953	1.20288
		0.974559	1.20288
		-0.808642	1.20288
		0.862521	1.20288
		-1.16106	1.20288
		0.75725	1.19998
		-****************	1.1992
		-****************	1.1992
		0.816018	1.1992
		0.809698	1.19908
		0.987352	1.19908
		-***************	1.19908
		1.06048	1.19893
		0.933584	1.19799
		0.81927	1.19799
		1.13573	1.1979
		-0.95055	1.19727
		1.109	1.19727
		1.1059	1.19727
		-0.823891	1.19727
		-0.941704	1.19719
		1.13104	1.19656
		0.830353	1.19617
		1.28682	1.19617
		1.0932	1.19617
		-0.853317	1.19573
		1.11914	1.19573
		0.955488	1.19573
		0.837041	1.19334
		-0.846051	1.1933
		1.32367	1.19208
		1.23857	1.19208
		0.781428	1.19144
		0.780988	1.19041
		-1.05939	1.18997
		-1.29823	1.18962
		1.13764	1.18962
		-0.765642	1.18935
		1.01434	1.18863
		0.907626	1.18456
		-0.9217	1.18456
		-1.13193	1.18456
		-1.15321	1.18438
		-1.00738	1.18438
		-1.2841	1.18077
		0.782837	1.18077
		1.03252	1.18077
		1.14258	1.17858
		1.16415	1.17812
		-1.07451	1.17568
		0.96888	1.17455
		0.876367	1.17302
		-1.25863	1.17302
		-****************	1.17275
		-0.974208	1.17275
		0.924046	1.17104
		0.917715	1.16912
		-****************	1.16673
		-1.13499	1.16673
		1.02917	1.16565
		0.745357	1.16565
		0.892295	1.16545
		-1.31064	1.16545
		-0.879833	1.16472
		0.834617	1.16435
		0.99846	1.16429
		-1.45206	1.16429
		0.869313	1.16429
		-1.301	1.16429
		1.048	1.16301
		0.820142	1.16173
		0.993822	1.16173
		-1.19829	1.16104
		-0.938174	1.16104
		1.00716	1.15869
		1.50995	1.15817
		-0.926459	1.15128
		-1.13096	1.15128
		1.20399	1.15113
		0.769075	1.14732
		-0.916647	1.14584
		0.76765	1.14584
		1.85865	1.14584
		-****************	1.14584
		-0.937996	1.14568
		0.90668	1.14568
		1.04287	1.14507
		1.00238	1.14462
		-1.66591	1.14349
		0.901839	1.14306
		-1.31655	1.14145
		0.79718	1.14145
		0.990346	1.14122
		0.85133	1.14122
		1.36696	1.14122
		0.897138	1.14044
		1.01744	1.14044
		0.831447	1.14044
		1.11358	1.14017
		-1.00294	1.13998
		1.06906	1.13961
		-0.839247	1.13537
		1.03834	1.13537
		-0.814133	1.13537
		0.743471	1.13537
		-1.03613	1.13537
		-****************	1.13537
		0.93751	1.13537
		-1.13026	1.13537
		1.32553	1.13537
		-1.38033	1.13537
		-1.0165	1.13496
		0.982863	1.1338
		-0.926456	1.13087
		0.943464	1.13087
		0.884258	1.13082
		-0.808499	1.12998
		0.90899	1.12943
		0.742665	1.12943
		0.942936	1.12913
		-1.4056	1.128
		1.03377	1.12693
		0.919058	1.1264
		0.90295	1.1264
		1.08962	1.12601
		0.886999	1.12601
		0.835236	1.12379
		-0.813286	1.12379
		-0.88765	1.12379
		1.04182	1.12226
		0.935407	1.12175
		-0.78123	1.12116
		-1.44585	1.12116
		-0.815531	1.12116
		-1.75416	1.11988
		-1.04065	1.11988
		-1.14518	1.11794
		0.833767	1.1162
		1.09958	1.11619
		1.03221	1.11619
		1.04777	1.11578
		-0.89111	1.11314
		0.841746	1.11106
		0.813949	1.11106
		****************	1.11106
		0.827917	1.11106
		1.0482	1.11106
		-1.04366	1.11106
		0.896499	1.1104
		1.07015	1.10965
		0.890777	1.10965
		-1.53962	1.10965
		0.860145	1.10965
		0.869389	1.10915
		0.777383	1.10915
		-0.899957	1.1089
		1.04949	1.10817
		0.895575	1.10758
		1.00796	1.10517
		0.779635	1.10511
		-0.975591	1.10511
		0.807033	1.10413
		0.93571	1.10413
		-0.89921	1.10258
		0.876852	1.1
		-1.84341	1.09965
		0.747588	1.09965
		0.742632	1.09965
		0.871761	1.09959
		0.95436	1.09943
		-1.35626	1.09876
		0.994415	1.09875
		0.976278	1.09865
		-0.890834	1.09758
		0.850774	1.09758
		0.913816	1.09732
		-1.18185	1.09695
		0.84062	1.09668
		-1.01604	1.09668
		0.858243	1.09552
		0.778512	1.09458
		1.01421	1.09458
		0.966949	1.09458
		-1.33182	1.09458
		-1.30906	1.09458
		0.980731	1.09384
		-1.35509	1.09384
		1.07272	1.09384
		0.866258	1.0927
		0.946523	1.0927
		0.9228	1.09244
		****************	1.09164
		-1.35493	1.09163
		0.89495	1.09071
		0.829661	1.09071
		0.906466	1.09064
		0.817701	1.0903
		0.697586	1.08845
		1.16807	1.08789
		0.805535	1.08598
		0.89471	1.08553
		-0.981723	1.0855
		0.915039	1.0855
		1.00508	1.0855
		-0.862528	1.08486
		-1.23779	1.0847
		-1.42997	1.0847
		0.846774	1.0847
		0.834411	1.084
		0.852131	1.08383
		-1.1182	1.08382
		-1.21097	1.08382
		1.00253	1.08382
		-1.03156	1.08382
		****************	1.08382
		1.08039	1.08382
		1.18828	1.08382
		0.884297	1.08368
		0.828406	1.08368
		0.989087	1.08368
		0.838356	1.08368
		0.871809	1.08368
		-1.00389	1.08368
		0.926921	1.08368
		-0.808657	1.08368
		1.14038	1.08368
		-0.909852	1.08367
		0.848814	1.08367
		0.890265	1.08367
		-1.35308	1.08356
		0.70657	1.08356
		0.865823	1.08329
		0.857061	1.08319
		-1.48079	1.08319
		0.761851	1.08098
		0.722093	1.08098
		0.909715	1.07996
		0.766052	1.07996
		1.01442	1.07996
		0.839627	1.07974
		-0.871937	1.07974
		-0.790529	1.07974
		-0.771697	1.07974
		-1.21459	1.07974
		0.852511	1.07974
		1.05684	1.07974
		1.30431	1.07974
		-0.747224	1.0797
		0.843575	1.07887
		-1.21041	1.07799
		0.880402	1.07686
		0.924437	1.07679
		-1.04975	1.07648
		0.839877	1.07641
		0.991263	1.07564
		0.85298	1.07564
		0.952651	1.07564
		0.811273	1.07564
		-1.26133	1.07564
		1.48765	1.07469
		-1.38463	1.07403
		-0.784653	1.07403
		0.822537	1.07324
		-1.11965	1.07283
		0.966555	1.07283
		-1.04637	1.07283
		0.725537	1.07283
		0.795306	1.07245
		-1.11798	1.07215
		1.04415	1.07215
		-0.859776	1.07215
		0.802336	1.07179
		0.989158	1.0712
		0.872143	1.07108
		-3.22038	1.07024
		-3.22038	1.07024
		1.11472	1.06957
		0.851559	1.06957
		-1.06216	1.06716
		0.889791	1.06664
		-1.23189	1.06653
		-0.777588	1.06653
		1.00718	1.06634
		-1.41214	1.06548
		-1.08082	1.06548
		-0.935504	1.06548
		0.715651	1.0648
		1.04291	1.06425
		-1.57073	1.06425
		0.975318	1.06329
		0.803082	1.06251
		0.812308	1.06205
		-1.37066	1.06205
		-0.874822	1.06064
		-1.17593	1.06064
		1.31689	1.06064
		0.816354	1.06064
		0.845335	1.06064
		1.08442	1.06033
		0.885491	1.06001
		0.868295	1.06001
		0.934558	1.0598
		1.10837	1.0598
		0.85165	1.0598
		1.18213	1.05899
		0.970322	1.05695
		-0.873908	1.05677
		-1.43535	1.05581
		0.721556	1.0557
		0.95051	1.05439
		-0.655992	1.05439
		1.03401	1.05401
		****************	1.05401
		-1.13508	1.05246
		0.747478	1.05199
		0.807777	1.05176
		0.752623	1.05071
		-1.00979	1.05071
		-1.57235	1.05071
		0.774336	1.05071
		0.923768	1.05035
		0.759454	1.04996
		-1.29218	1.04957
		0.800735	1.04879
		0.805125	1.04871
		-0.947005	1.04823
		0.848137	1.0477
		-0.834077	1.04763
		1.11455	1.04715
		0.812791	1.04703
		1.00694	1.0466
		-****************	1.04425
		-1.36039	1.04404
		-0.94891	1.04404
		-1.01938	1.04404
		-0.934293	1.04329
		0.969343	1.04271
		0.837069	1.04271
		-0.800498	1.04222
		****************	1.042
		1.41348	1.04169
		-0.791783	1.04082
		0.922669	1.04082
		-1.00592	1.04082
		0.988717	1.04082
		-1.10892	1.04082
		0.909416	1.04082
		0.80441	1.04082
		-0.912808	1.04082
		-0.870354	1.03904
		0.905857	1.03904
		-0.898837	1.03802
		-1.33066	1.03721
		-0.843639	1.03689
		-1.14809	1.03637
		0.779351	1.03519
		0.949643	1.0351
		1.19515	1.03467
		1.10528	1.03333
		1.01788	1.03152
		0.932047	1.03113
		0.782045	1.03074
		1.07912	1.03074
		0.885712	1.03046
		1.04902	1.03046
		0.880544	1.02959
		0.912661	1.02938
		-1.34978	1.02909
		0.792262	1.02852
		0.910807	1.02852
		-1.20218	1.02852
		0.7003	1.02828
		0.745021	1.02828
		0.839075	1.02828
		1.10705	1.02828
		-0.782026	1.02788
		-0.886606	1.02788
		-1.24527	1.02788
		0.833647	1.02764
		-1.01219	1.02724
		0.99348	1.02724
		0.927646	1.02724
		-1.69556	1.02724
		-1.59419	1.02724
		0.991588	1.02565
		0.834483	1.02471
		1.03517	1.02471
		0.74806	1.02471
		-1.26089	1.0244
		0.800267	1.02416
		1.0481	1.02416
		-1.25615	1.02416
		1.1472	1.02416
		-0.97648	1.02416
		-1.38317	1.02416
		-1.47921	1.02416
		0.952424	1.02317
		0.795695	1.02317
		-1.25884	1.02263
		-1.37534	1.02043
		0.83985	1.01934
		-1.25327	1.01934
		-1.16022	1.01934
		0.929235	1.01934
		-1.12615	1.01934
		0.789355	1.01934
		0.961482	1.01934
		-0.673787	1.01934
		1.09361	1.01934
		0.826832	1.01934
		0.883936	1.01934
		-0.798842	1.01934
		0.755004	1.01934
		-0.973953	1.01907
		0.930798	1.01899
		0.99816	1.01897
		-1.29775	1.01897
		0.914733	1.01897
		0.861142	1.01822
		-****************	1.01819
		0.986135	1.0181
		1.05099	1.0181
		1.30481	1.01614
		0.784206	1.01614
		-0.884698	1.01614
		0.781498	1.01455
		0.852907	1.01381
		0.767654	1.01359
		0.800403	1.01305
		****************	1.01153
		-1.04665	1.01066
		0.808213	1.01066
		1.10771	1.01066
		0.678937	1.01059
		1.10325	1.00948
		-0.726217	1.00948
		1.35343	1.00948
		-0.909739	1.00938
		-1.24978	1.00938
		-1.31244	1.00938
		-0.950828	1.00938
		0.83404	1.00924
		-1.22902	1.00892
		0.881153	1.0077
		0.878695	1.00537
		-0.761508	1.00445
		-0.870371	1.00409
		0.803933	1.00408
		-0.810228	1.00322
		0.854725	1.00322
		1.11259	1.00322
		0.704617	1.00322
		0.959557	1.00322
		0.977686	1.00322
		0.66282	1.00322
		-1.02399	1.00322
		0.956523	1.00322
		-****************	1.00322
		0.826708	1.00282
		-1.04616	1.00282
		-1.28311	1.00282
		1.15351	1.00282
		-1.21083	1.00282
		-****************	1.00282
		-0.973438	1.00282
		0.698289	1.00264
		1.20858	1.00264
		-****************	1.00264
		0.844533	1.00131
		-1.26063	1.00098
		0.891301	1.00098
		0.874257	1.0009
		1.12342	0.999867
		0.834706	0.999568
		-0.959968	0.999568
		0.815193	0.999568
		0.996326	0.999568
		1.09132	0.999568
		0.805065	0.998843
		0.833657	0.998435
		1.00426	0.998435
		-0.793519	0.997417
		-0.984765	0.996897
		0.932391	0.99633
		-1.19456	0.99633
		0.805452	0.995117
		0.772085	0.994844
		1.15077	0.994844
		0.858594	0.994805
		0.723886	0.994805
		-****************	0.994674
		0.944492	0.994674
		0.862648	0.994674
		-1.23297	0.993876
		1.24698	0.993655
		0.785453	0.993655
		1.00452	0.993349
		-1.35484	0.991928
		0.894204	0.991588
		0.925311	0.991463
		-0.934978	0.990484
		1.10279	0.990484
		0.708028	0.990484
		1.01197	0.990484
		-0.915669	0.989734
		0.871404	0.989611
		0.872674	0.989611
		0.774223	0.989611
		1.00884	0.989611
		-1.34887	0.989611
		1.37261	0.989611
		-0.92675	0.989404
		1.0969	0.989404
		0.782642	0.989343
		0.796955	0.989343
		-0.990437	0.989343
		-0.766066	0.989075
		0.747461	0.988503
		-0.615979	0.988496
		0.766104	0.988496
		1.19292	0.988496
		-0.846944	0.988496
		-0.840643	0.988496
		1.49365	0.988496
		0.718564	0.988496
		-0.693816	0.988189
		0.913728	0.987757
		0.720862	0.987757
		0.824255	0.987757
		-1.04138	0.987425
		0.684212	0.985601
		1.17783	0.98416
		1.41385	0.98416
		0.732937	0.98416
		0.913288	0.983966
		0.841381	0.983966
		-1.31853	0.983429
		0.78655	0.983429
		0.751524	0.983258
		0.741587	0.983226
		****************	0.981604
		-0.838023	0.981604
		-0.747179	0.981604
		0.741905	0.981604
		1.21815	0.981604
		0.956764	0.980834
		-1.1879	0.980036
		-0.729428	0.979613
		-0.775516	0.979326
		0.84075	0.979326
		0.888555	0.979326
		-0.921376	0.979326
		0.956129	0.97875
		0.745563	0.97875
		0.700339	0.97875
		-0.697982	0.97875
		-1.00203	0.97875
		0.862446	0.978366
		0.842738	0.978366
		-1.12869	0.978254
		-1.29867	0.978007
		1.01562	0.978007
		-1.16331	0.978007
		0.787681	0.975955
		0.907202	0.975683
		-0.858632	0.975683
		-0.735024	0.9756
		-0.819869	0.9756
		0.824269	0.974888
		0.923499	0.974888
		0.909024	0.973677
		0.860284	0.972702
		0.807916	0.972291
		0.818963	0.972291
		-1.05775	0.972031
		0.970281	0.971078
		0.850262	0.971021
		0.822972	0.971021
		0.724172	0.971021
		-1.16769	0.971021
		-0.802112	0.970785
		1.08923	0.970785
		-****************	0.970785
		0.930836	0.970785
		0.984183	0.970785
		0.768578	0.970116
		1.10765	0.970116
		0.830099	0.970116
		0.817489	0.970116
		0.742334	0.969572
		-0.78509	0.968378
		0.89019	0.968378
		0.99309	0.967608
		0.714977	0.967608
		0.809591	0.967608
		0.691245	0.967608
		0.770197	0.967608
		0.815246	0.967608
		-1.4787	0.967506
		0.88561	0.967506
		0.794577	0.966719
		-1.03678	0.966372
		0.840468	0.966332
		0.923437	0.966223
		0.981339	0.966219
		0.622689	0.965591
		-0.881631	0.965181
		-0.897831	0.96505
		-1.04828	0.965042
		-0.928811	0.962841
		-0.816741	0.962841
		0.831404	0.962739
		-1.09661	0.962022
		0.693286	0.961362
		0.74153	0.961362
		0.9697	0.961362
		0.841956	0.961362
		1.03067	0.961362
		0.851959	0.961095
		0.843618	0.960387
		0.876926	0.959224
		1.03501	0.957226
		0.842166	0.957226
		-0.850867	0.957226
		-1.0345	0.957226
		-1.53536	0.957104
		0.76524	0.957044
		0.831666	0.956029
		0.978434	0.955812
		0.814352	0.955706
		0.770699	0.955706
		0.812628	0.954672
		-1.17317	0.954285
		-0.857608	0.953922
		-1.0462	0.953716
		-1.06711	0.953576
		-0.885461	0.953257
		-0.90856	0.952809
		-0.917365	0.952619
		1.26024	0.952202
		-1.293	0.952202
		-0.903617	0.951621
		0.854706	0.950608
		-0.919803	0.950151
		-0.893498	0.948519
		0.69422	0.948519
		0.832208	0.947984
		0.695771	0.94794
		0.837607	0.94794
		-0.846904	0.94794
		1.13287	0.94788
		0.881054	0.947553
		0.61099	0.947553
		0.747194	0.946469
		-0.859678	0.94629
		0.792379	0.946196
		0.94785	0.945844
		0.674663	0.945419
		0.76777	0.945419
		0.751192	0.944227
		0.845621	0.944227
		-0.732038	0.944227
		0.935722	0.944227
		0.764173	0.942894
		0.919005	0.942451
		-1.20551	0.942451
		****************	0.942451
		-1.24532	0.940373
		-0.859494	0.940373
		-0.844266	0.939704
		0.87871	0.939653
		-1.17856	0.936885
		-1.52679	0.936132
		0.724652	0.935952
		0.972241	0.935919
		0.791998	0.935919
		-1.03588	0.935919
		0.850333	0.935536
		0.995693	0.935536
		-****************	0.935536
		-1.28289	0.93483
		0.810682	0.934644
		0.791429	0.934595
		-1.03993	0.934423
		0.675054	0.934423
		-1.02439	0.934295
		-0.784752	0.933896
		-****************	0.933837
		-0.742114	0.932734
		-1.31343	0.932734
		0.733121	0.931762
		0.82857	0.931422
		0.74236	0.931422
		0.814099	0.931422
		-1.12321	0.931268
		0.839047	0.931162
		0.772319	0.930973
		-1.00539	0.930922
		0.678939	0.930506
		0.799219	0.92936
		0.801929	0.92936
		0.842119	0.929338
		1.00041	0.929338
		0.667339	0.927498
		0.81302	0.927287
		0.840289	0.926896
		-0.911441	0.926896
		0.925295	0.926713
		-0.770616	0.926531
		0.861857	0.926483
		0.787537	0.926023
		0.848671	0.923671
		0.975873	0.923208
		0.808547	0.92222
		0.648294	0.92222
		0.67147	0.921972
		0.778276	0.921972
		-0.638982	0.921972
		0.765822	0.921972
		-0.934109	0.921972
		-2.13743	0.921972
		-1.06846	0.921717
		0.880725	0.921717
		0.888062	0.921118
		-1.03622	0.920867
		-1.23757	0.920867
		0.710268	0.919925
		1.04411	0.919925
		0.642714	0.919925
		-1.08219	0.919925
		-****************	0.919758
		-0.89195	0.919642
		0.804711	0.919642
		-1.08986	0.9196
		0.859879	0.91905
		0.838792	0.917931
		1.13603	0.917726
		-0.941647	0.917397
		-****************	0.916918
		-0.683915	0.916892
		0.6924	0.916892
		-1.22	0.916114
		0.794524	0.916114
		0.680078	0.916114
		0.75504	0.916114
		0.636414	0.916114
		0.719025	0.916114
		-1.00949	0.914761
		0.655625	0.914107
		-1.13149	0.914107
		0.698849	0.914107
		0.854652	0.914107
		0.709327	0.913206
		-1.19188	0.913206
		-0.778948	0.912853
		0.739315	0.912229
		0.894184	0.911549
		0.994675	0.911549
		0.820121	0.910929
		-0.686633	0.910929
		1.11475	0.910929
		1.11192	0.910929
		0.704076	0.910929
		0.992474	0.910929
		0.808529	0.910929
		0.80475	0.910929
		-0.992676	0.910929
		-2.6685	0.910929
		-0.921008	0.910929
		0.655851	0.910097
		0.667461	0.910097
		0.710603	0.909552
		-****************	0.909231
		-0.687604	0.908324
		0.644498	0.908324
		-0.729814	0.908324
		0.82053	0.90821
		0.908623	0.907494
		-****************	0.907494
		0.668483	0.907494
		0.687905	0.907494
		-0.800353	0.907494
		-1.11904	0.907494
		0.876265	0.906757
		-1.17769	0.906223
		-0.714222	0.906223
		-1.15764	0.905033
		1.0196	0.904359
		0.734393	0.904359
		0.945949	0.904359
		0.771944	0.904359
		-0.735145	0.904359
		1.10188	0.904359
		-0.973866	0.904359
		0.665855	0.904359
		0.754069	0.904359
		-0.755828	0.904359
		-1.24942	0.904188
		0.694837	0.904188
		0.640272	0.903788
		0.837605	0.903779
		-0.988664	0.903675
		1.03169	0.903675
		0.686384	0.903675
		0.80785	0.903675
		0.982677	0.903675
		-1.1013	0.903675
		****************	0.903675
		-1.07354	0.903675
		-0.631368	0.902565
		-0.894378	0.902565
		0.913167	0.902565
		-1.25286	0.902565
		0.832034	0.902392
		-0.853928	0.902184
		-1.2067	0.901028
		-0.859599	0.900845
		-0.641726	0.900099
		-0.599194	0.900008
		-0.999108	0.900008
		0.904865	0.898782
		1.20674	0.898782
		-1.20009	0.898374
		0.737033	0.89819
		0.850285	0.896822
		0.762637	0.89524
		0.8089	0.894668
		0.856043	0.894526
		0.578421	0.894138
		0.857077	0.894107
		0.740018	0.893707
		-0.855661	0.892387
		0.831014	0.892023
		-1.07449	0.892023
		-0.623447	0.892023
		-0.785402	0.891663
		0.809673	0.891484
		0.728942	0.891484
		0.991573	0.890681
		0.736728	0.890048
		0.770131	0.889527
		0.719215	0.889527
		-1.17537	0.889527
		-****************	0.889527
		0.719572	0.889397
		0.835876	0.887633
		-1.00959	0.886403
		-0.753075	0.886266
		-0.807551	0.886266
		1.21177	0.885556
		-****************	0.885299
		-0.955187	0.885299
		-0.792219	0.885299
		****************	0.885299
		0.998107	0.884907
		-0.660627	0.884689
		-0.747952	0.883961
		-0.863587	0.883396
		0.764988	0.882043
		0.765806	0.882043
		-0.821756	0.882043
		-1.39546	0.882039
		0.929702	0.881905
		0.679044	0.881574
		-1.03092	0.879689
		-1.37495	0.879317
		0.939289	0.879317
		0.63111	0.879317
		-0.999386	0.879317
		0.594746	0.878954
		-0.595458	0.878954
		-0.87937	0.878954
		0.725336	0.878954
		-1.0355	0.878954
		-0.776549	0.878954
		-1.04722	0.878954
		-0.613979	0.878747
		1.00113	0.878747
		0.869172	0.878534
		-0.973716	0.878515
		-1.25743	0.878515
		0.814688	0.878462
		0.89725	0.877829
		-0.867801	0.877315
		-0.945495	0.876712
		-1.08048	0.876712
		-0.752308	0.876712
		0.725926	0.876712
		0.803933	0.876712
		0.652264	0.876712
		0.94808	0.876712
		-0.971049	0.876712
		0.865789	0.875574
		-1.15739	0.873788
		0.713909	0.873788
		0.948351	0.873108
		0.615296	0.872172
		-0.819599	0.870895
		-0.724328	0.870349
		-0.680131	0.869975
		0.969772	0.869975
		0.798674	0.86994
		0.675122	0.869441
		-****************	0.869441
		-1.12399	0.868998
		0.818744	0.868482
		0.739916	0.868173
		0.833913	0.866482
		0.703107	0.86541
		0.709816	0.865203
		1.00841	0.865203
		-0.900363	0.865203
		1.06129	0.864907
		1.18084	0.864654
		0.684456	0.864156
		0.742391	0.863922
		0.599244	0.863922
		0.850974	0.863636
		0.775724	0.863324
		-1.14332	0.863137
		-1.0585	0.861448
		0.627937	0.860771
		0.636618	0.860266
		-0.862386	0.860266
		-1.2788	0.860239
		1.06757	0.859885
		-0.952343	0.859746
		-1.12101	0.859386
		0.777979	0.859386
		0.942287	0.859181
		0.757014	0.859167
		-0.846488	0.858839
		0.919507	0.858839
		-1.02061	0.858682
		0.668566	0.858682
		-0.774068	0.858672
		-****************	0.858672
		0.953	0.858672
		-1.16722	0.85842
		0.777854	0.85841
		1.13262	0.858057
		-0.853511	0.858053
		0.789752	0.856708
		0.952292	0.856282
		-1.03116	0.856282
		0.825917	0.856065
		-0.88733	0.855969
		-0.859194	0.85571
		-0.783153	0.85571
		0.742617	0.85571
		-1.07251	0.85571
		-0.977234	0.85571
		0.652439	0.85571
		-1.0041	0.855396
		-0.965247	0.855396
		0.901591	0.855396
		-0.662108	0.854921
		0.758652	0.854914
		-0.866797	0.854358
		-0.95569	0.854077
		0.962897	0.85377
		-1.01039	0.85377
		-1.06962	0.85377
		0.923091	0.85377
		0.635418	0.85377
		0.838859	0.85377
		-0.742311	0.85377
		0.733594	0.853551
		-****************	0.853551
		-1.0448	0.853551
		-1.51663	0.853551
		-0.792359	0.853551
		0.769857	0.853551
		-0.786198	0.853505
		-1.11828	0.853308
		-0.**************	0.852611
		0.856326	0.852607
		0.815005	0.85259
		0.762817	0.852362
		-0.99107	0.852362
		0.667231	0.852362
		0.803201	0.85213
		0.790325	0.851795
		0.756816	0.851795
		0.923687	0.851588
		0.748252	0.851256
		0.679882	0.851177
		0.858175	0.851177
		0.940229	0.851078
		0.712022	0.851078
		0.85466	0.851078
		-0.782646	0.851078
		0.777428	0.851078
		-0.850041	0.851078
		0.686443	0.849202
		0.840937	0.849202
		-1.23018	0.848547
		0.779597	0.848547
		0.556226	0.848088
		-0.8747	0.847396
		****************	0.847277
		-0.613266	0.847277
		0.879036	0.847049
		0.829155	0.847049
		-1.12217	0.847049
		0.649731	0.847049
		0.818271	0.847049
		0.782043	0.846971
		0.835794	0.846971
		0.869453	0.846971
		0.719947	0.846914
		0.951469	0.846377
		0.660295	0.845531
		-0.758208	0.845531
		1.1725	0.845203
		0.715834	0.845203
		1.04987	0.845203
		0.707137	0.844102
		0.749252	0.844102
		-0.867512	0.84392
		0.755019	0.84392
		-****************	0.84392
		-0.900158	0.843545
		0.967155	0.84237
		0.581294	0.841291
		0.941345	0.84103
		0.700751	0.840009
		0.67065	0.840009
		-0.916564	0.840009
		1.00809	0.840009
		-0.815464	0.840009
		1.07764	0.839353
		0.769311	0.839248
		-0.875636	0.838878
		0.811978	0.838473
		-0.840405	0.838446
		1.06412	0.837811
		0.723047	0.836869
		-0.758778	0.836293
		-0.746338	0.836293
		-0.766975	0.835824
		-0.712956	0.835384
		-0.931159	0.835384
		0.937115	0.835384
		0.744206	0.835001
		-1.07523	0.835001
		-1.30813	0.832063
		0.665155	0.832015
		-0.811967	0.832015
		-0.745374	0.831256
		-0.858853	0.830193
		-0.845626	0.830193
		1.02982	0.829152
		0.719838	0.829152
		-1.07341	0.828458
		-0.728402	0.828458
		1.00298	0.828458
		0.715102	0.828458
		0.739692	0.828458
		0.749064	0.82831
		0.838751	0.82831
		-1.09501	0.82831
		-0.826509	0.82831
		-1.04904	0.827879
		-0.758489	0.827745
		-1.05187	0.826869
		-0.884526	0.826679
		0.97325	0.826679
		0.815921	0.826416
		0.728108	0.82599
		-0.915339	0.824732
		-0.962827	0.824732
		0.671924	0.824732
		-0.836624	0.824732
		1.05291	0.824732
		1.01207	0.824732
		-1.09799	0.824197
		-****************	0.824197
		0.593695	0.824197
		0.734656	0.822696
		0.575302	0.822696
		-0.672722	0.821907
		0.850656	0.821907
		-0.765526	0.821907
		0.660367	0.821907
		-0.774852	0.821907
		0.795781	0.821907
		0.829821	0.821907
		-0.845733	0.821907
		1.02926	0.821907
		-0.760746	0.821907
		-0.795642	0.821907
		1.02952	0.821907
		-0.863042	0.821501
		0.77761	0.821501
		0.918112	0.821501
		0.868749	0.821501
		-0.781445	0.821415
		0.892902	0.821415
		-1.42703	0.821415
		-0.655994	0.821415
		1.01375	0.821415
		-0.65063	0.821415
		0.932864	0.821415
		-0.643248	0.821415
		0.668359	0.821002
		-0.874952	0.820352
		0.869535	0.820352
		-0.942784	0.820352
		1.04624	0.820352
		-1.0162	0.820352
		0.741932	0.820352
		-0.745983	0.81974
		-0.832457	0.819469
		0.864686	0.81885
		0.735777	0.81885
		0.807435	0.81885
		-1.04215	0.818657
		0.81686	0.818657
		-0.949439	0.817812
		0.796865	0.817193
		-0.85359	0.81695
		0.841927	0.81695
		0.677832	0.81695
		-0.791254	0.81695
		0.758076	0.816522
		0.752851	0.816522
		-0.766613	0.816522
		-1.05573	0.816522
		-1.1007	0.816336
		0.877818	0.815605
		0.643303	0.815605
		0.858421	0.815605
		0.757666	0.815605
		0.676896	0.815605
		****************	0.815605
		-1.03248	0.815152
		0.704049	0.815152
		-0.668494	0.815152
		-0.681825	0.813738
		0.98779	0.813738
		0.63539	0.813721
		-0.91199	0.813618
		0.732681	0.813618
		0.734191	0.813618
		0.588382	0.813618
		-0.709646	0.813618
		0.995696	0.813618
		0.753542	0.81358
		0.745281	0.813242
		0.***************	0.812366
		0.725007	0.812366
		0.80908	0.811825
		0.568061	0.811454
		-0.879139	0.811454
		-0.93513	0.810552
		0.721219	0.810552
		-0.711567	0.810552
		-0.778562	0.810128
		0.670383	0.810128
		0.659521	0.810128
		0.951686	0.810128
		-0.78041	0.810128
		-0.741018	0.809882
		-0.928199	0.809621
		-1.01983	0.809147
		0.775051	0.807781
		-0.785719	0.807505
		1.08484	0.806736
		0.728429	0.806736
		-1.0378	0.806736
		0.77106	0.806736
		0.666088	0.806662
		1.42439	0.806287
		0.779401	0.805375
		-0.652531	0.804579
		0.808211	0.804372
		0.930763	0.804372
		0.645194	0.804372
		0.764358	0.803953
		0.831452	0.80369
		-1.0656	0.80369
		-1.22561	0.80299
		-0.686925	0.80299
		-0.800453	0.802734
		0.775926	0.80261
		0.651018	0.801528
		0.665475	0.801176
		0.644945	0.80073
		0.700504	0.800034
		0.597141	0.799862
		0.742521	0.799654
		-0.813474	0.79832
		-0.758939	0.797214
		0.657541	0.797212
		-1.08828	0.796383
		0.666428	0.79603
		-1.04182	0.795109
		0.657276	0.794882
		0.780775	0.794882
		0.60716	0.794152
		-0.760794	0.794152
		1.14716	0.79381
		0.596383	0.79381
		0.938064	0.79381
		0.837379	0.79381
		0.58796	0.793727
		-0.873161	0.793727
		0.792113	0.793727
		0.786716	0.793727
		0.849128	0.793727
		0.621964	0.793727
		0.870421	0.793727
		0.824903	0.793727
		0.677613	0.793727
		-0.670735	0.793727
		-0.903789	0.793727
		0.678106	0.792675
		-0.854842	0.792038
		-0.873262	0.79153
		-0.870118	0.79153
		-0.961057	0.790711
		-0.932797	0.790654
		0.900808	0.790546
		-1.0945	0.790212
		0.838685	0.790212
		-0.816492	0.789111
		1.01304	0.789111
		0.698027	0.789111
		-0.931305	0.789111
		0.626689	0.789111
		1.10083	0.789111
		-1.05254	0.789111
		0.741979	0.789111
[truncated: 56,788 more rows]

## Sheet: Figure 1e
Figure 1e
	Total Genes	589
		Bound	Not Reported Bound
	hnRNP A1 (# genes)	493	96
	hnRNP A1 (% genes)	83.7012	16.2988
	hnRNP A2B1 (# genes)	33	556
	hnRNP A2B1 (% genes)	5.60272	94.3973

## Sheet: Figure 1f
Figure 1f
	-log10FDR	Number of Genes	Uniprot Keyword Term
	10.7	155	Acetylation
	5.03	62	Mitochondrion
	4.46	88	Transport
	4.11	261	Phosphoprotein
	3.85	314	Alternative splicing
	1.77	29	Cytoplasmic vesicle
	1.77	12	Autophagy
	1.75	161	Cytoplasm
	1.59	22	Synapse
	1.44	33	Cell junction
	1.43	29	Ion transport
	1.41	65	Nucleotide-binding

## Sheet: Figure 1g
Figure 1g
	-log10FDR	Number of Genes	GO: Biological Process Term
	6.83	39	ribonucleotide metabolic process
	6.83	19	oxidative phosphorylation
	4.52	32	mitochondrion organization
	3.48	60	phosphorylation
	3.28	13	synaptic vesicle cycle
	3.28	149	transport
	3.27	24	modulation of chemical synaptic transmission
	2.77	28	regulation of neuron projection development
	2.59	18	mitochondrial transport
	2.48	33	regulation of neuron differentiation
	2.27	17	establishment of vesicle localization
	2.12	60	generation of neurons
	2.07	6	synaptic vesicle endocytosis
	2.07	35	regulated exocytosis
	2.07	11	vesicle-mediated transport in synapse
	1.93	17	autophagy
	1.85	37	exocytosis
	1.77	57	intracellular transport
	1.76	13	regulation of synapse organization
	1.58	9	synaptic vesicle transport
	1.58	21	post-translational protein modification
	1.53	25	regulation of cytoskeleton organization
	1.41	7	neuron projection extension
	1.35	12	regulation of synaptic plasticity
	1.31	8	regulation of axon extension

## Sheet: Figure 1h
Figure 1h
	-log10FDR	Number of Genes	GO: Cellular Component Term
	6.8	41	axon
	6.15	78	mitochondrion
	5.8	59	membrane protein complex
	4.2	93	cytoplasmic vesicle
	4.15	46	synapse
	4	56	neuron projection
	3.8	167	protein-containing complex
	3.2	24	transport vesicle
	2.89	23	presynapse
	2.89	15	exocytic vesicle
	2.89	12	neuron projection terminus
	2.89	41	secretory granule
	2.64	37	vesicle membrane
	2.38	13	synaptic vesicle
	2.37	10	axon terminus
	2.31	17	distal axon
	1.92	19	secretory granule lumen
	1.69	8	synaptic vesicle membrane
	1.65	12	clathrin-coated vesicle
	1.37	22	neuronal cell body
	1.35	29	perinuclear region of cytoplasm
	1.35	31	somatodendritic compartment

## Sheet: Figure 2d
Figure 2d
	Total Genes	2312
		Bound	Not Reported Bound
	hnRNP A1 (# genes)	2007	305
	hnRNP A1 (% genes)	86.808	13.192
	hnRNP A2B1 (# genes)	264	2048
	hnRNP A2B1 (% genes)	11.4187	88.5813

## Sheet: Figure 2e
Figure 2e
	-log10FDR	Number of genes	GO: Biological Process Term
	24.6	99	Nervous system development
	20.4	80	Neurogenesis
	20.1	93	Regulation of cellular component organization
	19.3	75	Generation of neurons
	17.8	193	Regulation of cellular process
	16.8	196	Regulation of biological process
	15.9	79	Cellular localization
	15.4	124	Cellular component organization
	15.4	200	Biological regulation
	15.3	91	Regulation of localization
	14.8	116	System development
	14.6	125	Cellular component organization or biogenesis
	14.5	226	Cellular process
	14.3	53	Regulation of nervous system development
	13.6	118	Localization
	13.4	94	Regulation of multicellular organismal process
	13.1	121	Multicellular organism development
	13	101	Cell differentiation
	13	61	Establishment of localization in cell
	12.7	125	Anatomical structure development
	12.6	43	Regulation of plasma membrane bounded cell projection organization
	12.6	130	Developmental process
	12.6	47	Regulation of neurogenesis
	12.5	97	Establishment of localization
	12	101	Regulation of biological quality
	12	66	Regulation of transport
	11.7	131	Positive regulation of biological process
	11.6	41	Regulation of neuron differentiation
	11.5	48	Cytoskeleton organization
	11.3	92	Transport

## Sheet: Figure 2f
Figure 2f
	-log10FDR	Number of genes	Reactome Pathway
	16.8	381	Signaling by Rho GTPases
	16.3	336	Neuronal System
	13.7	279	Nervous system development
	13.6	594	Vesicle-mediated transport
	13.6	278	Axon guidance
	13.2	560	Membrane Trafficking
	12.7	210	Transmission across Chemical Synapses
	12.3	108	GTP hydrolysis and joining of the 60S ribosomal subunit
	12.1	115	Cap-dependent Translation Initiation
	12	107	L13a-mediated translational silencing of Ceruloplasmin expression
	12	556	Metabolism of RNA
	11.7	2417	Signal Transduction
	10.6	97	Formation of a pool of free 40S subunits
	10.4	418	Signaling by Receptor Tyrosine Kinases
	10.2	246	RHO GTPase Effectors
	9.98	524	Hemostasis
	9.84	488	Developmental Biology
	9.47	90	Nonsense Mediated Decay (NMD) independent of the Exon Junction Complex (EJC)
	9.09	1621	Immune System
	8.85	110	Nonsense Mediated Decay (NMD) enhanced by the Exon Junction Complex (EJC)
	8.73	88	SRP-dependent cotranslational protein targeting to membrane
	8.64	143	Clathrin-mediated endocytosis
	7.22	65	Protein-protein interactions at synapses
	7.05	1609	Metabolism of proteins
	6.88	82	Fcgamma receptor (FCGR) dependent phagocytosis
	6.76	185	mRNA Splicing
	6.66	147	Rho GTPase cycle
	6.52	67	L1CAM interactions
	6.5	178	mRNA Splicing - Major Pathway
	6.38	234	Processing of Capped Intron-Containing Pre-mRNA

## Sheet: Figure 3a
Figure 3a
	Total Genes	2312
					List of genes within each grouping
	Grouping	Number Genes	% Genes		Naïve Only	Mild EAE Only	Severe EAE Only	Shared Naïve and Mild EAE	Shared Mild EAE and Severe EAE	Shared Naïve and Severe EAE	Shared between all groups
	Naïve Only	509	22		4930488L21Rik	Gm10563	4731419I09Rik	1810014B01Rik	6820431F20Rik	Gm21092	Gm4070
	Mild EAE Only	610	26.4		4930544M13Rik	Gm10800	C330021F23Rik	Gm24598	Gm21811	Acly	Gm47283
	Severe EAE Only	112	4.8		4930578G10Rik	Gm12185	Gm14387	Gm26992	Gm23119	Ahdc1	Gm21984
	Shared between Naïve and Mild EAE	666	28.8		Gm21671	Gm12473	Gm5620	B130055M24Rik	H2-Aa	Gpm6b	Zfp973
	Shared between Mild EAE and Severe EAE	120	5.2		Gm7361	Gm13562	AU020206	Gm14392	H2-D1	Kif1c	5031410I06Rik
	Shared between Naïve and Severe EAE	26	1.1		A230006K03Rik	Gm14305	Abhd8	Zfp972	H2-K1	Lcor	Aatk
	Shared between all groups	269	11.6		A530058N18Rik	Gm14412	Agt	4933406I18Rik	Gm15283	Morf4l1	Abr
					B830012L14Rik	Gm16279	Akr1a1	Abca7	A2m	Nsf	Aco2
					Gm3764	Gm17606	Anxa3	Abcc5	Add1	Ppp1r16b	Adgrb1
					Gm10471	Gm1976	Arhgap32	Acsl6	Ahnak2	Rab11fip4	Adgrl1
					Gm10649	Gm20662	Arpc2	Adam11	Aqp4	Rbbp6	Ahcyl1
					Gm14408	Gm20663	Bgn	Adamts10	Arpc1b	Rell2	Ahnak
					Gm14858	Pisd-ps1	1700022I11Rik	Afdn	Arrb2	Rps5	Akt1
					Gm16867	Gm4735	Cdk5rap2	Aff4	Atp1b3	Sipa1l1	Aldoa
					Mir124a-1hg	Gm5577	Cds2	Agap1	Atxn2	Ttyh1	Amz1
					R74862	Gm5862	Celsr2	Agrn	Basp1	Cblb	Ank1
					Zfp931	Rpl3-ps1	Ctnnb1	Aifm3	C1qa	Rims2	Ankrd12
					Gm8098	4932443L11Rik	Ctsc	Airn	C1qb	Rpl4	Aplp1
					Abcc9	Gm11839	Ctsh	Akap8	C1qc	Sema6d	Aplp2
					Acer3	Gm15500	Dnaja1	Akap9	C3	Syn3	Arhgef2
					Acsl3	Aak1	Egln1	Aldoc	C4a	Tenm4	Atp1a1
					Afg1l	Aars	Ehbp1	Ankrd24	Camk2g	Tiam2	Atp1b2
					Agap2	Abca1	Endod1	Ano8	Capns1	Tmcc2	Atp2a2
					Ankrd13b	Abcf1	Fads2	Ap3b2	Cd74	Tmem178b	Atp2b1
					Ankrd40	Abcf3	Fam120a	Ap3d1	Cep85	Usp15	Atp5a1
					Anks1	Abi1	Fam168b	Apc	Chmp4b	Xkr4	Brsk1
					Ap3b1	Actb	Flywch1	Arhgef25	Cldn11		Bsg
					Arfgef1	Actg1	G3bp1	Arl13b	Cnbd2		C4b
					Arhgap21	Actn1	Gcc1	Arnt	Cnn3		Calm1
					Arhgef28	Actn4	Gsk3b	Arrb1	Col1a1		Calm2
					Arhgef6	Actr1b	Hnrnpa1	Atg4a	Col1a2		Calm3
					Armc8	Adgrb2	Hnrnpf	Atp1b1	Coro2b		Capn2
					Arpp21	Adgrg6	Hspb1	Atp5b	Cox5a		Ccdc92
					Asmt	Adssl1	Ids	Atpif1	Cryab		Cd81
					Asph	Aebp1	Immt	Atp5o	Csf1r		Cgnl1
					Atp2c1	Afap1l2	Jund	Atp6v1e1	Ctsa		Cic
					Atp5h	Agpat3	Kcna1	Atp9a	Ctsb		Ckmt1
					Atp6v1d	Ahi1	Klk6	Atxn2l	Ctsz		Clk2
					Begain	Ak2	Lcp1	Atxn7l3	Gm3448		Clu
					Bicdl1	Akap13	Lgi3	Aup1	Fabp5		Cnp
					Bnip3l	Akt3	Lrrc8a	Axl	Fkbp8		Col16a1
					Brd7	Anapc5	Luc7l	Baz1b	Gaa		Cplx1
					Brsk2	Ankrd52	March1	Baz2a	Gfm1		Dctn1
					Cacna1c	Ankzf1	Mfap1a	Bcan	Gnaq		Disp2
					Ccdc141	Anln	Mrfap1	Gm20521	Gpr37l1		Dync1h1
					Ccdc50	Anp32a	Msn	Bend6	Grn		Eef1a2
					Ccp110	Anxa11	Ncdn	Bclaf1	Hk1		Eif1
					Cd99l2	Ap2a1	Ndrg3	Bptf	Hsp90ab1		Eif4a2
					Cdh20	Ap2m1	Ndufb6	BC005624	Itgb5		Eif4g2
					Cdk12	Arf1	Nfix	Car2	Itm2c		Elavl3
					Celf4	Arglu1	Nptn	Cacnb4	Kcnj10		Enah
					Cend1	Arhgap25	Ociad1	Calr	Lamp1		Eno2
					Cep350	Arhgap35	Pafah1b1	Camk2b	Lgmn		Enpp2
					Chchd6	Arhgap45	Pbxip1	Camkv	Lyz2		Epo
					Chpt1	Arhgdia	Phf24	Caprin1	Mlf2		Evl
					Chrm2	Arhgdib	Pnkd	Carmil3	Mpeg1		Fn1
					Clasp2	Arhgdig	Ppia	Ccdc9	Myl6		Gab2
					Cldn14	Arhgef40	Ppm1a	Cdc37l1	Myo9b		Gabbr1
					Cldn34c2	Arid4b	Ptn	Cdc42bpb	Nars		Gnao1
					Clic4	Arl8a	Pura	Cdk16	Nf2		Gnas
					Clint1	Arpc1a	Pygm	Cdk5	Nfic		Gnb1
					Cltb	Asap2	Qtrt2	Cep131	Nisch		Golga4
					Cmip	Asap3	Rab10	Cep250	Nmt1		Gpi1
					Cpsf6	Aspscr1	Rab11a	Cers2	Nop53		Grk2
					Csnk1g2	Atad3a	Ranbp1	Chd2	Npc2		Hcn2
					Cuedc2	Atp13a2	Rnd2	Chd4	Pabpc1		Hectd4
					Cxcl12	Atp5g3	Rnf157	Chd5	Pdia3		Hipk2
					Cyp4x1	Atp5j	Rpl10a	Chd6	Pitpnm1		Hnrnpk
					Dact3	Atp6v0a2	Rpl15	Chga	Pld3		Hs2st1
					Dcaf1	Atpaf1	Rpl28	Chgb	Prkar1a		Hsp90aa1
					Dcaf7	Atxn10	Rps15	Cit	Psmc1		Hsp90b1
					Dhx8	Auts2	Rps16	Ckb	Ptms		Huwe1
					Dip2b	Bag6	Rps9	Clasrp	Pygb		Igsf8
					Gm44503	Baiap3	Rtl8b	Cnot3	Rpl12		Inf2
					Drap1	Bmpr2	S100b	Cntnap1	Rpl14		Iqsec1
					Egfl7	Bms1	Samhd1	Col11a1	Rpl32		Iqsec3
					9330182L06Rik	Brd9	Scn8a	Col11a2	Rpl8		Kcnc3
					Elmo1	Btf3	Sdc4	Col24a1	Rplp2		Kcnq1
					Entpd7	4930402H24Rik	Sem1	Col6a1	Rps19		2610507B11Rik
					Fam160a2	9530068E07Rik	Sept3	Col7a1	Rps2		Kif1b
					Fam193a	A830018L16Rik	Serinc4	Coro6	Rps20		Kif3c
					Fasn	Cab39	Slain1	Cox6b1	Rps25		Kif5a
					Fez1	Cacna1b	Slc25a23	Cpe	Rpsa		Kif5b
					Fip1l1	Calcoco1	Slc38a10	Cpne6	Scd1		Kif5c
					Fn3k	Calu	Snx3	Cpsf1	Sdc3		Klc1
					Frmpd1	Canx	Spin1	Crocc	Sdha		Klc2
					Gabra2	Cavin1	St3gal2	Csnk1a1	Serpina3n		Map1a
					Galnt6	Cc2d1a	Stag1	Cstf2	Serpine2		Mapk8ip1
					Gdf11	Ccdc12	Sulf2	Daam2	Setd2		Mprip
					Gfap	Ccdc146	Syp	Dbnl	Snhg17		Mycbp2
					Git1	Ccdc47	Tbc1d5	Dcaf8	Sorl1		Myh9
					Gng2	Ccdc82	Tgfbi	Dctn2	Ssh2		Naca
					Gnl3	Cchcr1	Tgoln1	Ddx17	Stab1		Nap1l1
					Gnptab	Ccnl2	Tmem30a	Ddx23	Stat3		Nckap1
					Gprc5b	Cd80	Tmem88b	Ddx24	Stxbp2		Ncor2
					Gria2	Cd82	Trim39	Ddx3x	Syn1		Ndrg1
					Grip2	Cd84	Trpm4	Ddx46	Gm20458		Ndrg2
					Grm8	Cdan1	Tspan3	Ddx5	Tacc1		Nfasc
					Gucy1a2	Cdk11b	Ttll5	Dennd6b	Tcp1		Ogdh
					Hbb-bs	Cdk13	Tyrobp	Dgkq	Timp2		Pacs2
					Hdac4	Cdk9	Ubl3	Dlg4	Tlcd1		Pacsin1
					Hdgfl3	Cdr2l	Vamp2	Dmtn	Tmbim6		Pcp4l1
					Hdlbp	Cep295	Vdac1	Dnm1	Tmem259		Pea15a
					Heg1	Cerk	Wrap73	Dnm1l	Tnk2		Pfkp
					Hipk3	Cfdp1	Xpo6	Dnmt3a	Tpt1		Phldb1
					Hlcs	Cfh	Ybx3	Dock6	Tubb5		Plec
					Hnrnpa2b1	Cfl1	Zfp36l2	Dvl1	Vim		Ppfia4
					Hnrnph1	Chmp5	Zranb3	Dynll2	Wdr1		Ppp1r9b
					Hspa9	Chtop	Alcam	Ece1	Wnk1		Prpf40b
					Ift140	Ciz1	Bace1	Eef1b2	Ybx1		Prrc2a
					Igsf9b	Clasp1	Rack1	Eef1g	Ywhag		R3hdm2
					Ikbkb	Clcn2	Rpl13a	Eef2	Zfp981		Rpl6
					Ilf3	Clcn3		Ehmt1	Ank		Rps24
					Inpp5b	Clip1		Ehmt2	Cpeb4		Rps3
					Jakmip3	Clk1		Eif3a	Gphn		Rtn3
					Jcad	Clk4		Eif3b	Gvin1		Safb2
					Kalrn	Clta		Eif3g	Ntrk2		Scd2
					Kank3	Cltc		Eif4a1	Parp8		Scn1b
					Kansl3	Cntn1		Eif4b	Snx5		Serbp1
					Katnal1	Cntn2		Eif4g3	Tex2		Serinc3
					Kcnip3	Cntrl		Eipr1			Sez6l2
					Kdm5c	Col3a1		Eml2			Slc1a2
					0610010F05Rik	Col5a2		Enox1			Slc22a17
					Kif2a	Col5a3		Ep400			Slc38a1
					Klhl2	Copa		Epb41l1			Slc4a3
					L3mbtl1	Crebrf		Epn1			Snhg11
					Las1l	Csde1		Eps15l1			Snrnp70
					Ldlrad4	Ctss		Erbin			Son
					Limk1	Cttn		Ermn			Spag9
					Lrp3	Cux1		Exoc6b			Sparc
					Lrrc47	Cyfip1		Faim2			Sptan1
					Maml3	Cyth1		Fbf1			Srcap
					Map3k12	Dancr		Fbxo11			Srsf5
					Map3k4	Dazap1		Fcho1			Stx4a
					Map6	Dbp		Flot1			Stxbp1
					Mapk11	Dcaf11		Fryl			Gm20498
					Mapk1ip1	Dcn		Gdi1			Tagln3
					Marf1	Dennd1a		Gga3			Thra
					Mcc	Dgkz		Ggnbp2			Trim37
					Mdh2	Dhx16		Gja1			Ttc3
					Gm20517	Dhx38		Glul			Tulp2
					Megf9	Dhx40		Golgb1			Tulp4
					Mettl6	Dido1		Gripap1			Ubr4
					Mfn1	Dlst		Gtf3c1			Usp19
					Mgat5b	Dmpk		Hap1			Utrn
					Micall1	Dmxl2		Hapln2			Vamp1
					Mindy2	Dnm2		Hdac5			Wdr17
					Mphosph8	Dnmt1		Hdgf			Ywhaq
					Mtss1	Dock4		Hdgfl2			Zeb2
					Mtus2	Dot1l		Herc3			Abat
					Myh11	Gm20716		Hip1r			Abca2
					Myh14	Dpp8		Hmg20b			Ablim1
					Myoc	Drosha		Hnrnpdl			Ablim2
					Nbas	Dtx3		Hnrnpl			Adam23
					Ncaph2	Dvl3		Hnrnpm			Akap6
					Ncs1	Dynll1		Hnrnpu			Ank2
					Ndufv3	Ebf1		Hnrnpul1			Ank3
					Nebl	Eea1		Hnrnpul2			App
					Nfib	Ei24		Hoxc5			Arhgef1
					Ngef	Eif2ak3		Hp1bp3			Arhgef10
					Nnt	Eif3c		Idh3g			Arhgef4
					Nrcam	Eif3f		Iffo1			Arid5b
					Nudcd3	Eif3j1		Ift46			Atp1a3
					Nwd1	Eif5		Ik			Atp2b2
					Pank4	Eno1		Itih3			Baz2b
					Parn	Ensa		Itm2b			Cacna1a
					Paxbp1	Epb41l2		Jakmip1			Cadm2
					Pcbd2	Epc2		Kat6a			Camta1
					Pcgf3	Epha5		Kcnt1			Ccdc88a
					Pcm1	Esyt1		Kdm7a			Cdc42bpa
					Pde9a	Etv3		4933427D14Rik			Cdk14
					Pds5b	Ewsr1		5031439G07Rik			Celf2
					Peli3	Exoc5		Kidins220			Chd3
					Pigk	Eya2		Kif21b			Chd9
					Plcl2	Fam32a		Kifc2			Clip3
					Polr2a	Farsa		Kmt2a			Clstn1
					Polr3k	Fbxl19		Kmt2c			Clstn3
					Ppig	Fes		Kmt2d			Col4a2
					Ppm1b	Fgfr1		Kndc1			Copg2
					Ppp1r37	Fgfr1op2		Lmtk3			Cyfip2
					Ppp2r2c	Fgfr3		Lrp8			Ddhd1
					Ppp2r5c	Firre		Lrrc45			Dennd5a
					Ppp4r4	Flna		Ltbp3			Dlg2
					Prr5l	Fmnl1		Luc7l2			Dlgap1
					Psd2	Fmnl2		Luc7l3			Dnajc6
					Psmc5	Fndc3b		Mag			Dpp6
					Ptbp1	Fndc4		Maged1			Dpysl2
					Ptcd3	Foxo3		Man2c1			Dscam
					Ptk2	Fsd1		Map2k6			Dst
					Ptprb	Ftl1		Map2k7			Eif4g1
					Rapgef2	Fubp1		Map4k2			Fnbp1
					Rgl1	Fxr2		Map4k4			Frmd4a
					Rhot2	Fyn		Map7			Frmd5
					Rit2	Fxyd5		Map7d2			Gm20388
					Rnf128	Gabarapl1		Mapre3			Gap43
					Rnf13	Gak		Mark4			Grin1
					Rnf216	Gas6		Matk			Hspa8
					Rpl3	Gas7		Mcf2l			Kif1a
					Rps6	Gatad2a		Mdn1			Kmt2e
					Rtl1	Gatm		Mirg			Limch1
					Rtl4	Gm43302		Meis3			Lpp
					Sbf1	Gfm2		Mgrn1			Lrp1
					Scaf8	Ggta1		Mia3			Lsamp
					Scarb1	Ghitm		Mink1			Macf1
					Sec62	Git2		Mllt6			Madd
					Selenop	Glyr1		Mpnd			Map1b
					Sema5b	Gm2a		Msi2			Map2
					Senp6	Gna12		Mybbp1a			Map4
					Sept10	Gnai2		Myh10			Map7d1
					Sfi1	Gns		Myl12b			Mapt
					Sfpq	Golga2		Myo18a			Mbp
					Sgms1	Gon4l		Myo5a			Meg3
					Sgsm1	Gpnmb		Myrf			Nacc2
					Sh3gl2	Gpr108		Ncor1			Nat8l
					Sh3gl3	Grina		Ndrg4			Nbea
					Slc44a5	Grk6		Neat1			Nedd4
					Slc6a6	Gsr		Nefm			Nipbl
					Slc7a15	Gtf2a1		Nfe2l1			Npas3
					Slc9a3r2	Haghl		Nktr			Nrbp2
					Smg1	Hba-a1		Noc2l			Nuak1
					Sorbs1	Hba-a2		Npm1			Odf2l
					Specc1l	Hdac3		Nsd1			Pam
					Srpk1	Hdac7		Nsmf			Peg3
					Ssr1	Hexa		Ntng2			Pex5l
					St13	H2-Ab1		Nudt3			Phlpp1
					Sult4a1	Hnrnpd		Nudt4			Pkp4
					Syn2	Hook3		Odf2			Pnisr
					Tanc2	Hspa4		Olfm1			Ppfibp1
					Tbc1d22a	Hspa5		Os9			Prrc2c
					Tbc1d4	Htr1f		Palm			Prune2
					Tcaf1	Htt		Pcyt2			Ptpra
					Tcerg1	Ice1		Gm45837			Ptprg
					Tjap1	Id2		Pfkm			Ptprs
					Tmem163	Ift172		Pip5k1c			Qk
					Tnpo2	Igfbp5		Pitpnm2			Rab14
					Tns1	Il33		Pja2			Rab2b
					Tns2	Impact		Pkm			Rab6b
					Trim44	Ints1		Pla2g4e			Rnf10
					Trip12	Ip6k2		Pla2g7			Rora
					Tsc22d4	Ipo4		Plekhb1			Rpgrip1l
					Tshz1	Iqce		Pnpla6			Rrbp1
					Tsix	Iqgap1		Podxl2			Rtn1
					Ttll3	Irf1		Ppfia3			Scyl3
					Ttll7	Iscu		Ppp1r12c			Sez6l
					Twnk	Itgam		Ppp6r1			Sirt2
					Ubap2	Itgb2		Prnp			Slc24a2
					Ubash3b	Itpr3		Prpf19			Slc4a4
					Ushbp1	Itsn2		Prpf38b			Snap25
					Usp34	Ivns1abp		Prrc2b			Sntg1
					Usp54	Iws1		Psap			Soga3
					Vegfb	Jak1		Psmd3			Spock1
					Vps4a	Jmjd8		Ptprn			Spock2
					Vsig10	Kansl1		Rabep1			Sptbn1
					Wdr43	Kat6b		Rabl6			Srrm1
					Wrn	Kcna6		Rap1gap			Srrm2
					Xkr6	Kif13b		Rbm25			Strbp
					Xrn2	Kifc3		Rbm39			Syne1
					Zcchc7	Kmt2b		Rbm5			Syt11
					Zcrb1	Kpna3		Reep5			Syt2
					Zfp292	Kpnb1		Rgl2			Tcf12
					Zfp407	Kri1		Rnf123			Tcf20
					Zfp462	Lacc1		Rnf34			Tmem132d
					Zfp516	Lamb2		Rnf40			Tnik
					Zfp532	Lamc1		Rock2			Trim2
					Zfp638	Lamp2		Rph3a			Tshz2
					Zzef1	Laptm5		Rsrc1			Ube2e2
					4930555F03Rik	Lcn2		Rsrc2			Ube3a
					Gm10220	Ldb1		Rufy3			Wasf3
					A330023F24Rik	Ldhb		Rundc3a			Zfand3
					9430041J12Rik	Lonp1		Safb
					Gm13582	Lrrc58		Sars
					4833422C13Rik	Lsp1		Sart1
					Speer4a	Lynx1		Scmh1
					Aagab	Lztr1		Sec63
					Abca8b	Lzts3		Sept4
					Abcb1a	Map3k10		Sept8
					Abcf2	Map3k3		Setd1a
					Abhd2	Map4k3		Setd5
					Acot7	Mapk3		Setd7
					Actr3	March6		Sf1
					Actr3b	Mast3		Sf3b2
					Adap1	Mbd6		Sgsm2
					Adcy2	Mdh1		Sh3glb2
					Adgrf5	Mdm4		Shank1
					Adgrl4	Mef2a		Sidt2
					Aig1	Metap2		Sipa1l3
					Ankfn1	Mia2		Sirt7
					Ankrd17	Mib2		Slc12a5
					Ano6	Mier1		Slc25a28
					Antxr1	Mobp		Slk
					Apba1	Mpz		Sltm
					Appl2	Mroh1		Smarca2
					Arhgap20	Msl1		Smarcc2
					Arhgap42	Mtdh		Smdt1
					Arnt2	Mtus1		Smtn
					Astn2	Myo1e		Snapc4
					Atp8a2	Nap1l4		Sncb
					Atp9b	Napa		Snrnp200
					Atxn1	Ndfip1		Gm38393
					Atxn7l1	Ndufa6		Snx32
					Auh	Ndufb7		Speg
					Bach2	Nedd8		Sptb
					Bag3	Nefh		Srgap2
					Brinp3	Nek1		Srrt
					Car10	Nid1		Srsf11
					Cabp1	Nlrc5		Srsf4
					Cacna1e	Nrbp1		Ssbp4
					Cacna2d1	Nrd1		Stard9
					Cadps	Nsd3		Stip1
					Cald1	Nucks1		Stk38
					Caln1	Nxf1		Strn4
					Camk1d	Ophn1		Stx1b
					Npcd	Olfr56		Supt5
					Cc2d2a	Osbpl9		Supt6
					Ccdc6	Otof		Syngap1
					Ccser1	Otud5		Taf15
					Cdh12	P4hb		Taok1
					Cdh13	Paf1		Taok2
					Cdon	Pagr1b		Tbc1d9b
					Cep112	Pak1		Tecr
					Cep83	Parp2		Thrap3
					Chchd3	Patl2		Tjp1
					Chst8	Pcbp2		Tle2
					Ckap5	Pcbp4		Tlk1
					Clstn2	Pcgf2		Tlk2
					Cntn5	Pcnp		Tmem191c
					Cntn6	Pcsk1n		Tmem63b
					Cntnap4	Pdlim7		Tmod2
					Col26a1	Pdxdc1		Top1
					Cpeb1	Pfdn2		Tpm1
					Csmd2	Pfkl		Tppp
					Ctnna3	Pfn1		Tppp3
					Cul3	Pgk1		Tpr
					Cwc27	Phb2		Traf7
					Dcc	Phf3		Trio
					Dgki	Phrf1		Trpm2
					Dixdc1	Pi4ka		Tsc22d1
					Dpp10	Pik3r1		Tspoap1
					Dpy19l4	Pik3r2		Tspyl2
					Dscaml1	Pink1		Tubb4a
					Dtnb	Pkd2		U2af2
					Dync1i1	Plcb3		U2surp
					Dynlrb2	Plekhg5		Ube2m
					Eapp	Plekhm2		Ube2o
					Ednrb	Plp1		Ubr2
					Egfem1	Plxdc2		Ubtf
					Eif5b	Plxnb2		Unc13a
					Elavl4	Pmp22		Usp11
					Elfn1	Polg		Usp7
					Eml1	Polr3c		Usp8
					Entpd3	Pom121		Vps41
					Epn2	Ppil2		Vti1b
					Esrrg	Ppip5k1		Washc2
					Exoc3	Ppm1g		Ywhae
					Fam20a	Ppp1r14a		Ywhah
					Fat3	Ppp2ca		Zfp91
					Fhit	Ppp2r5a		Zfr
					Flt1	Ppp5c		Zgpat
					Frmd4b	Ppp6r3		Zmynd11
					Gabbr2	Pqbp1		Zmynd8
					Gabra1	Prepl		Zfp106
					Galnt13	Prex1		Zfp207
					Gas5	Prickle2		Zfp318
					Gbf1	Prkcd		Zfp512b
					Gramd3	Prkcsh		Zfp692
					Gria3	Prkdc		Zranb2
					Grid1	Prpf4b		Zwint
					Grik5	Prpf6		2610005L07Rik
					Grin3a	Psma4		Gm21698
					Heatr5b	Psmc3		Gm26871
					Hecw2	Psmd1		Gm7347
					Hip1	Ptgds		Gm1979
					Hmcn1	Ptpn23		Mir99ahg
					Hsf4	Ptpn6		Acin1
					Hspg2	Purb		Adam22
					Ift22	Pxk		Adarb2
					Ift74	Qdpr		Adgrb3
					Ino80d	R3hdm1		Adgrl3
					Inpp4b	Rab3a		Afap1
					Insig2	Rabgap1l		Aff3
					Itch	Ranbp3		Akap12
					Itfg1	Rap1gds1		Akap8l
					Kcnab1	Rapgef1		Anks1b
					Kcnd2	Rapgef3		Ano3
					Kcnj3	Rasgef1b		Arhgap23
					Kcnma1	Rbfox2		Arhgap24
					Kcnmb2	Rbm12b2		Arhgap26
					Kcnq2	Rbm3		Arhgef12
					Khdrbs3	Rbm33		Arid1a
					9330159F19Rik	Rbm6		Asap1
					Kif26b	Rdx		Ash1l
					Kirrel3	Gm20683		Asic2
					Lin7a	Rnf187		Astn1
					Lingo2	Rnf213		Atg16l1
					Lrfn5	Rnf214		Atp8a1
					Lrrc4b	Rpl10		Atrnl1
					Lrrc4c	Rpl11		Atrx
					Lrrc7	Rpl19		Bcas1
					Lrrn1	Rpl21		Bin1
					Luzp2	Rpl30		Braf
					Lypd6	Rpl37		Brd2
					Macrod1	Rpl39		Brd4
					Manba	Rplp0		Cacna2d2
					Mapkbp1	Rprd1a		Cacna2d3
					Mbd5	Rps18		Cacnb2
					Med12l	Rsf1		Camkmt
					Mef2c	Sbno2		Camsap2
					Mef2d	Scaf1		Cdh18
					Mgat4c	Scarb2		Cdh4
					Miat	Scg2		Cdk17
					Mnat1	Scg3		Cep164
					Mta3	Scyl1		Cep290
					Myo10	Sdhb		Col4a3bp
					Myo6	Sec11c		Chsy3
					Nav3	Sec14l5		Clptm1
					Ncam2	Sel1l		Magi1
					Ndfip2	Sema4d		Cntnap2
					Nf1	Sept2		Cobl
					Nfia	Sept7		Col27a1
					Nipa2	Serping1		Col4a1
					Npas2	Set		Cope
					Nrg1	Sf3b1		Crebbp
					Nrg2	Sh3gl1		Csmd1
					Nt5dc1	Sh3kbp1		Csmd3
					Ntng1	Sh3pxd2a		Ctnna2
					Nup210	Slc12a2		Ctnnd2
					Nxph1	Slc25a3		Dbn1
					Osbp2	Slc25a4		Dclk1
					Osbpl1a	Slc39a8		Ddx39b
					Pacrg	Slc6a1		Dgkb
					Pakap	Slc7a6os		Dip2a
					Pcca	Slf2		Dis3l2
					Pcdh7	Slmap		Dmd
					Pcnx2	Smap1		Dnm3
					Pcsk2	Smap2		Dock10
					Pdzrn4	Smc1a		Dock3
					Phyhipl	Sned1		Dock9
					Pid1	Snhg20		Dtna
					Pip4k2a	Snph		Dync1li2
					Ppara	Snx29		Dyrk1a
					Ppfia2	Snx6		Edil3
					Ppm1l	Sod1		Efna5
					Ppp2r2b	Soga1		Efr3b
					Ptprj	Sox10		Elp4
					Rab18	Sp110		Eml6
					Ralgapa2	Spon1		Epas1
					Rapgef5	Spp1		Epb41
					Rbfox3	Sqstm1		Epb41l3
					Rbms1	Srcin1		Ephb1
					Rcan2	Srek1		Eps15
					Rev3l	Srpk2		Erbb4
					Rgs20	Srsf1		Erc2
					Rgs5	Srsf3		Evc2
					Rgs7	Srsf6		Ext1
					Rimbp2	Stk25		Fam155a
					Rnf165	Stk3		Farp1
					Rnf220	Suds3		Fbxo25
					Rundc3b	Sumo2		Fgf12
					Scn1a	Sympk		Fgf14
					Scn9a	Tax1bp1		Fgfr2
					Secisbp2	Tbca		Filip1
					Sema6b	Tbkbp1		Fry
					Sfxn5	Tbrg4		Fus
					Sgip1	Tcea1		Gabrb1
					Shroom3	Tef		Gabrb3
					Slc2a1	Trf		Galntl6
					Slc35f3	Tgfbr2		Gfra1
					Slc36a1	Thoc5		Ginm1
					Slc45a1	Thy1		Glra1
					Slc48a1	Tia1		Gnl3l
					Slc7a14	Tial1		Golim4
					Slco1a4	Timm23		Gpatch8
					Snap91	Timm44		Gpc5
					Sorbs2	Tkt		Gpc6
					Sox5	Tln1		Gpr158
					Specc1	Tma7		Gprasp1
					Spire1	Tmed10		Gramd1a
					Spock3	Tmem131		Gria1
					Srgap1	Tmem145		Gria4
					Srgap3	Tmem67		Grid2
					Tanc1	Tmf1		Grik2
					Tbk1	Tmsb10		Grik3
					Tenm1	Tmsb4x		Grin2a
					Thrb	Tnni3		Grip1
					Thsd7a	Tnrc18		Grm5
					Tln2	Tnrc6c		Grm7
					Tmcc3	Tns3		Hecw1
					Tmem200a	Trp53inp2		Herc2
					Tmtc2	Tpd52		Hif3a
					Tnr	Tpi1		Hivep3
					Ube2k	Tpm3		Hnrnpr
					Unc5d	Tra2a		Hoxc4
					Unc79	Trak2		Hs6st3
					Upp2	Trim41		Htr2c
					Vps13c	Trip11		Igf1r
					Vps8	Trmt1		Il1rap
					Vsnl1	Tsc2		Il1rapl1
					Vstm5	Ttc14		Itpkb
					Vtn	Ttc17		Itpr1
					Wac	Tuba1b		Jakmip2
					Xylt1	Txnl1		Jmjd1c
					Ypel2	U2af1l4		Kcnb2
					Zbtb20	Uba52		Kcnip1
					Zbtb4	Ubap2l		Kcnip4
					Zbtb8a	Ube2q2		Kcnmb4
					Zfp287	Ube2r2		Kcnq3
					Zfp385b	Ube2v1		Kdm1a
					Zfp536	Ubn2		Kdm4c
					Cldn34c3	Ubp1		Etl4
						Ubr5		Kif13a
						Ubxn1		Kif21a
						Ubxn4		Ktn1
						Uchl1		Leng8
						Uhmk1		Lrp1b
						Unc45a		Lrrfip1
						Unc93b1		Lrrfip2
						Usp48		Lrrtm4
						Usp53		Macrod2
						Usp9x		Magi2
						Vars		Map3k2
						Vav2		Mapk10
						Vwa5a		Mapk8ip3
						Vwf		Mast2
						Wasf2		Max
						Xpo1		Mbd2
						Yipf3		Mbnl2
						Ypel3		Mctp1
						Ythdc1		Mdga2
						Ywhaz		Rian
						Zbtb38		Mical3
						Zc3h15		Mpzl1
						Zcchc17		Myrip
						Zcchc8		Nalcn
						Zer1		Nav1
						Zfr2		Nav2
						Zmym3		Ncam1
						Zfp148		Nckap5l
						Zfp326		Ndst3
						Zfp445		Negr1
						Zrsr2		Nell1
						Adcy7		Nlgn1
						Adcy9		Nrg3
						Add3		Nrp1
						Apba2		Nrxn1
						Arhgap15		Nrxn3
						Asxl2		Nsg2
						Atp11c		Ntm
						Baalc		Ntrk3
						D8Ertd738e		Numa1
						Camk2d		Opcml
						Cdv3		Oprm1
						Chd7		Osbpl5
						Chl1		Osbpl6
						Cpeb3		Osbpl8
						Dab1		Otud7a
						Dlc1		Oxr1
						Dlgap2		Paip2
						Dock1		Pard3
						Dock2		Pcdh15
						Dpp9		Pcdh9
						Eif5a2		Pclo
						Fgd3		Pde10a
						Flt3		Pde4b
						Fndc3a		Pde4d
						Fut8		Pde4dip
						Fyb		Phactr1
						Glud1		Phactr3
						Hmg20a		Phc2
						Il1r1		Phf2
						Irf2		Picalm
						Jdp2		Plcb1
						Kdm4a		Plcb4
						D5Ertd579e		Plcg1
						Lars		Plcl1
						Lrba		Pltp
						March4		Pnn
						Mark3		Ppfia1
						Micu3		Ppp1r12a
						Ncoa1		Prkag2
						Nedd4l		Prkcb
						Opa1		Prkce
						Phf21a		Prkg1
						Phkb		Pspc1
						Plce1		Ptprd
						Ppp1r9a		Ptprm
						Ppp3ca		Ptprn2
						Ppp6r2		Pxdn
						Ptprz1		Rab3c
						Rai14		Ralyl
						Rala		Rasa3
						Ror1		Rasgrf1
						Rpap1		Rassf8
						Rpl23a		Rbfox1
						Rpl38		Rbms3
						Rpl5		Rbpj
						Rps13		Reep3
						Rtf1		Rere
						Rufy1		Rgs7bp
						Sbno1		Rims1
						Sf3b3		Robo1
						Skap2		Rptor
						Slc15a3		Rtn4
						Stim2		Ryr2
						Tec		Ryr3
						Tenm3		Sash1
						Tgfbr1		Scaper
						Tm9sf4		Sfswap
						Tnks		Sgcz
						Tspan7		Sh3rf1
						Zc3h4		Sh3rf3
								Shisa9
								Shtn1
								Sik3
								Slc6a11
								Slc8a1
								Smarca4
								Smg6
								Smyd2
								Sox6
								Spaca6
								Sparcl1
								Sptbn2
								Sptbn4
								Srrm3
								Ssbp2
								St18
								St6galnac3
								Stk39
								Sv2c
								Taok3
								Tap2
								Tbce
								Tcf4
								Tead1
								Tenm2
								Tgfbr3
								Tmeff2
								Tmem117
								Tnrc6a
								Tnrc6b
								Tom1l2
								Trak1
								Trpc3
								Trpm3
								Trrap
								Ttc7b
								Uaca
								Unc13c
								Unc80
								Vwc2l
								Wdfy3
								Wnk2
								Wscd2
								Wwc1
								Ylpm1
								Ywhab
								Zc3h13
								Zcchc2
								Zdhhc14
								Zeb1
								Zfhx3
								Zmat4
								Zmiz1
								Zfp335
								Zfp652
								Zfp704

[truncated: 34 more sheets: Figure 3b, Figure 3c, Figure 3d, Figure 3e, Figure 4a, Figure 4b, Figure 4e, Figure 4g, Figure 4h, Figure 4i, Figure 5e, Figure 5f, Figure 5g, Figure 5i, Supplementary Figure 1, Supplementary Figure 3, Supplementary Figure 4a, Supplementary Figure 4b, Supplementary Figure 4c, Suppplementary Figure 4d …]
